# Supplementary material for: Habitats, Plant Diversity, and Molecular Phylogeny of Endemic Relic Species Incarvillea semiretschenskia (Bignoniaceae)
Source: Plants (Basel). 2024 Nov 23;13(23):3299. doi: 10.3390/plants13233299 (PMC11644528; doi:10.3390/plants13233299)
Supplement: Supplementary file 1 [file plants-13-03299-s001.zip]

Archive with 5 entries (5 files):
- Figure S1  Incarvillea ITS ML tree.jpg
- Figure S2. Incarvillea ISSR SCoT UPGMA.jpg
- Figure S3. Incarvillea PCA analyse.jpg
- Supplements File S1 (A, B). Alignments ITS and trnL-trnF..txt
- Table S1. List of vascular plants.pdf
