# Supplementary material for: Habitats, Plant Diversity, and Molecular Phylogeny of Endemic Relic Species Incarvillea semiretschenskia (Bignoniaceae)
Source: Plants (Basel). 2024 Nov 23;13(23):3299. doi: 10.3390/plants13233299 (PMC11644528; doi:10.3390/plants13233299)
Supplement: Supplementary file 1 [file plants-13-03299-s001.zip › Supplements File S1 (A, B). Alignments ITS and trnL-trnF..txt]

Supplement 1.
A. ITS Alignment

>Inc4_1_Incarvillea_semiretschenskia
TCGTAACCTGCAAAGCAGACCGTGAACATGTTGTC--AACACTCGGGG-GATCGGCGTGACGGGAGA--CCTCTCGTCGTGAACCCTTCCCGCCGGCGCGAGCGC-AAGCTTGCGTCGTGCGGGC-TAACGAACCCCGGCGCGGCATGCGCCAAGGAAAACTCGATG--AATCGCTCGTATCCCCTCG-CCCCGTCCGCGGCGTGCGTTGGGAAAATGATGCGTATCTTGAATGTCATAACGACTCTCGGCAACGGATATCTCGGCTCTCGCATCGATGAAGAACGTAGCGAAATGCGATACTTGGTGTGAATTGCAGAATCCCGTGAACCATCGAGTCTTTGAACGCAAGTTGCGCCCGAAGCCGTTAGGCCGAGGGCACGTCTGCCTGGGCGTCTCGCATCGCGTCG-CCCCCTCCGATCGCTGGTTTCAGC--GAGTGC-TGGGGGCGGAAATTGGCCTCCCGTGCGCCATCGTGCGCGGCCGGCCTAAATGCGATCCCGCGGCGATGCTCGTCACGACCAGTGGTGGTTGGATCCTCTAACTCGCGTGCTGTCGT----GACGGCGCCGTCCGCTCGGGAAC---TAGCAATGACCCAAAG
>Inc5_1_Incarvillea_semiretschenskia
TCGTAACCTGCAAAGCAGACCGTGAACATGTTGTC--AACACTCGGGG-GATCGGCGTGACGGGAGA--CCTCTCGTCGTGAACCCTTCCCGCCGGCGCGAGCGC-AAGCTTGCGTCGTGCGGGC-TAACGAACCCCGGCGCGGCATGCGCCAAGGAAAACTCGATG--AATCGCTCGTATCCCCTCG-CCCCGTCCGCGGCGTGCGTTGGGAAAATGATGCGTATCTTGAATGTCATAACGACTCTCGGCAACGGATATCTCGGCTCTCGCATCGATGAAGAACGTAGCGAAATGCGATACTTGGTGTGAATTGCAGAATCCCGTGAACCATCGAGTCTTTGAACGCAAGTTGCGCCCGAAGCCGTTAGGCCGAGGGCACGTCTGCCTGGGCGTCTCGCATCGCGTCG-CCCCCTCCGATCGCTGGTTTCAGC--GAGTGC-TGGGGGCGGAAATTGGCCTCCCGTGCGCCATCGTGCGCGGCCGGCCTAAATGCGATCCCGCGGCGATGCTCGTCACGACCAGTGGTGGTTGGATCCTCTAACTCGCGTGCTGTCGT----GACGGCGCCGTCCGCTCGGGAAC---TAGCAATGACCCAAAG
>Inc6_1_Incarvillea_semiretschenskia
TCGTAACCTGCAAAGCAGACCGTGAACATGTTGTC--AACACTCGGGG-GATCGGCGTGACGGGAGA--CCTCTCGTCGTGAACCCTTCCCGCCGGCGCGAGCGC-AAGCTTGCGTCGTGCGGGC-TAACGAACCCCGGCGCGGCATGCGCCAAGGAAAACTCGATG--AATCGCTCGTATCCCCTCG-CCCCGTCCGCGGCGTGCGTTGGGAAAATGATGCGTATCTTGAATGTCATAACGACTCTCGGCAACGGATATCTCGGCTCTCGCATCGATGAAGAACGTAGCGAAATGCGATACTTGGTGTGAATTGCAGAATCCCGTGAACCATCGAGTCTTTGAACGCAAGTTGCGCCCGAAGCCGTTAGGCCGAGGGCACGTCTGCCTGGGCGTCTCGCATCGCGTCG-CCCCCTCCGATCGCTGGTTTCAGC--GAGTGC-TGGGGGCGGAAATTGGCCTCCCGTGCGCCATCGTGCGCGGCCGGCCTAAATGCGATCCCGCGGCGATGCTCGTCACGACCAGTGGTGGTTGGATCCTCTAACTCGCGTGCTGTCGT----GACGGCGCCGTCCGCTCGGGAAC---TAGCAATGACCCAAAG
>Inc7_1_Incarvillea_semiretschenskia
TCGTAACCTGCAAAGCAGACCGTGAACATGTTGTC--AACACTCGGGG-GATCGGCGTGACGGGAGA--CCTCTCGTCGTGAACCCTTCCCGCCGGCGCGAGCGC-AAGCTTGCGTCGTGCGGGC-TAACGAACCCCGGCGCGGCATGCGCCAAGGAAAACTCGATG--AATCGCTCGTATCCCCTCG-CCCCGTCCGCGGCGTGCGTTGGGAAAATGATGCGTATCTTGAATGTCATAACGACTCTCGGCAACGGATATCTCGGCTCTCGCATCGATGAAGAACGTAGCGAAATGCGATACTTGGTGTGAATTGCAGAATCCCGTGAACCATCGAGTCTTTGAACGCAAGTTGCGCCCGAAGCCGTTAGGCCGAGGGCACGTCTGCCTGGGCGTCTCGCATCGCGTCG-CCCCCTCCGATCGCTGGTTTCAGC--GAGTGC-TGGGGGCGGAAATTGGCCTCCCGTGCGCCATCGTGCGCGGCCGGCCTAAATGCGATCCCGCGGCGATGCTCGTCACGACCAGTGGTGGTTGGATCCTCTAACTCGCGTGCTGTCGT----GACGGCGCCGTCCGCTCGGGAAC---TAGCAATGACCCAAAG
>Inc8_4_Incarvillea_semiretschenskia
TCGTAACCTGCAAAGCAGACCGTGAACATGTTGTC--AACACTCGGGG-GATCGGCGTGACGGGAGA--CCTCTCGTCGTGAACCCTTCCCGCCGGCGCGAGCGC-AAGCTTGCGTCGTGCGGGC-TAACGAACCCCGGCGCGGCATGCGCCAAGGAAAACTCGATG--AATCGCTCGTATCCCCTCG-CCCCGTCCGCGGCGTGCGTTGGGAAAATGATGCGTATCTTGAATGTCATAACGACTCTCGGCAACGGATATCTCGGCTCTCGCATCGATGAAGAACGTAGCGAAATGCGATACTTGGTGTGAATTGCAGAATCCCGTGAACCATCGAGTCTTTGAACGCAAGTTGCGCCCGAAGCCGTTAGGCCGAGGGCACGTCTGCCTGGGCGTCTCGCATCGCGTCG-CCCCCTCCGATCGCTGGTTTCAGC--GAGTGC-TGGGGGCGGAAATTGGCCTCCCGTGCGCCATCGTGCGCGGCCGGCCTAAATGCGATCCCGCGGCGATGCTCGTCACGACCAGTGGTGGTTGGATCCTCTAACTCGCGTGCTGTCGT----GACGGCGCCGTCCGCTCGGGAAC---TAGCAATGACCCAAAG
>Inc8_1_Incarvillea_semiretschenskia
TCGTAACCTGCAAAGCAGACCGTGAACATGTTGTC--AACACTCGGGG-GATCGGCGTGACGGGAGA--CCTCTCGTCGTGAACCCTTCCCGCCGGCGCGAGCGC-AAGCTTGCGTCGTGCGGGC-TAACGAACCCCGGCGCGGCATGCGCCAAGGAAAACTCGATG--AATCGCTCGTATCCCCTCG-CCCCGTCCGCGGCGTGCGTTGGGAAAATGATGCGTATCTTGAATGTCATAACGACTCTCGGCAACGGATATCTCGGCTCTCGCATCGATGAAGAACGTAGCGAAATGCGATACTTGGTGTGAATTGCAGAATCCCGTGAACCATCGAGTCTTTGAACGCAAGTTGCGCCCGAAGCCGTTAGGCCGAGGGCACGTCTGCCTGGGCGTCTCGCATCGCGTCG-CCCCCTCCGATCGCTGGTTTCAGC--GAGTGC-TGGGGGCGGAAATTGGCCTCCCGTGCGCCATCGTGCGCGGCCGGCCTAAATGCGATCCCGCGGCGATGCTCGTCACGACCAGTGGTGGTTGGATCCTCTAACTCGCGTGCTGTCGT----GACGGCGCCGTCCGCTCGGGAAC---TAGCAATGACCCAAAG
>Inc8_2_Incarvillea_semiretschenskia
TCGTAACCTGCAAAGCAGACCGTGAACATGTTGTC--AACACTCGGGG-GATCGGCGTGACGGGAGA--CCTCTCGTCGTGAACCCTTCCCGCCGGCGCGAGCGC-AAGCTTGCGTCGTGCGGGC-TAACGAACCCCGGCGCGGCATGCGCCAAGGAAAACTCGATG--AATCGCTCGTATCCCCTCG-CCCCGTCCGCGGCGTGCGTTGGGAAAATGATGCGTATCTTGAATGTCATAACGACTCTCGGCAACGGATATCTCGGCTCTCGCATCGATGAAGAACGTAGCGAAATGCGATACTTGGTGTGAATTGCAGAATCCCGTGAACCATCGAGTCTTTGAACGCAAGTTGCGCCCGAAGCCGTTAGGCCGAGGGCACGTCTGCCTGGGCGTCTCGCATCGCGTCG-CCCCCTCCGATCGCTGGTTTCAGC--GAGTGC-TGGGGGCGGAAATTGGCCTCCCGTGCGCCATCGTGCGCGGCCGGCCTAAATGCGATCCCGCGGCGATGCTCGTCACGACCAGTGGTGGTTGGATCCTCTAACTCGCGTGCTGTCGT----GACGGCGCCGTCCGCTCGGGAAC---TAGCAATGACCCAAAG
>Inc8_3_Incarvillea_semiretschenskia
TCGTAACCTGCAAAGCAGACCGTGAACATGTTGTC--AACACTCGGGG-GATCGGCGTGACGGGAGA--CCTCTCGTCGTGAACCCTTCCCGCCGGCGCGAGCGC-AAGCTTGCGTCGTGCGGGC-TAACGAACCCCGGCGCGGCATGCGCCAAGGAAAACTCGATG--AATCGCTCGTATCCCCTCG-CCCCGTCCGCGGCGTGCGTTGGGAAAATGATGCGTATCTTGAATGTCATAACGACTCTCGGCAACGGATATCTCGGCTCTCGCATCGATGAAGAACGTAGCGAAATGCGATACTTGGTGTGAATTGCAGAATCCCGTGAACCATCGAGTCTTTGAACGCAAGTTGCGCCCGAAGCCGTTAGGCCGAGGGCACGTCTGCCTGGGCGTCTCGCATCGCGTCG-CCCCCTCCGATCGCTGGTTTCAGC--GAGTGC-TGGGGGCGGAAATTGGCCTCCCGTGCGCCATCGTGCGCGGCCGGCCTAAATGCGATCCCGCGGCGATGCTCGTCACGACCAGTGGTGGTTGGATCCTCTAACTCGCGTGCTGTCGT----GACGGCGCCGTCCGCTCGGGAAC---TAGCAATGACCCAAAG
>Inc8_5_Incarvilea_semiretschenskia
TCGTAACCTGCAAAGCAGACCGTGAACATGTTGTC--AACACTCGGGG-GATCGGCGTGACGGGAGA--CCTCTCGTCGTGAACCCTTCCCGCCGGCGCGAGCGC-AAGCTTGCGTCGTGCGGGC-TAACGAACCCCGGCGCGGCATGCGCCAAGGAAAACTCGATG--AATCGCTCGTATCCCCTCG-CCCCGTCCGCGGCGTGCGTTGGGAAAATGATGCGTATCTTGAATGTCATAACGACTCTCGGCAACGGATATCTCGGCTCTCGCATCGATGAAGAACGTAGCGAAATGCGATACTTGGTGTGAATTGCAGAATCCCGTGAACCATCGAGTCTTTGAACGCAAGTTGCGCCCGAAGCCGTTAGGCCGAGGGCACGTCTGCCTGGGCGTCTCGCATCGCGTCG-CCCCCTCCGATCGCTGGTTTCAGC--GAGTGC-TGGGGGCGGAAATTGGCCTCCCGTGCGCCATCGTGCGCGGCCGGCCTAAATGCGATCCCGCGGCGATGCTCGTCACGACCAGTGGTGGTTGGATCCTCTAACTCGCGTGCTGTCGT----GACGGCGCCGTCCGCTCGGGAAC---TAGCAATGACCCAAAG
>AY695852_Incarvillea_semiretschenskia
TCGTAACCTGCAAAGCAGACCGTGAACATGTTGTC--AACACTCGGGG-GATCGGCGTGACGGGAGA--CCTCTCGTCGTGAACCCTTCCCGCCGGCGCGAGCGC-AAGCTTGCGTCGTGCGGGC-TAACGAACCCCGGCGCGGCATGCGCCAAGGAAAACTCGATG--AATCGCTCGTATCCCCTCG-CCCCGTCCGCGGCGTGCGTTGGGAAAATGATGCGTATCTTGAATGTCATAACGACTCTCGGCAACGGATATCTCGGCTCTCGCATCGATGAAGAACGTAGCGAAATGCGATACTTGGTGTGAATTGCAGAATCCCGTGAACCATCGAGTCTTTGAACGCAAGTTGCGCCCGAAGCCGTTAGGCCGAGGGCACGTCTGCCTGGGCGTCTCGCATCGCGTCG-CCCCCTCCGATCGCTGGTTTCAGC--GAGTGC-TGGGGGCGGAAATTGGCCTCCCGTGCGCCATCGTGCGCGGCCGGCCTAAATGCGATCCCGCGGCGATGCTCGTCACGACCAGTGGTGGTTGGATCCTCTAACTCGCGTGCTGTCGT----GACGGCGCCGTCCGCTCGGGAAC---TAGCAATGACCCAAAG
>AY695861_Incarvillea_younghusbandii
TCGTAACCTGCAAAGCAGACCGTGAACATGTTTTC--AACACTGGGGG-AATCGACGTGGCGGGAGA--CCTCCCGTCGTGAACCCTTCCTGCTGGCGTTAGCGC-AAGCTTGCGCCGTGCGGGC-TAACGAACCCCGGCGCGGAATGCGCCAAGGAAAACTCAATG--AATCGCTTGTATTCCCTCG-CCCCGTTCGCGGTGTGCGTTGGAAAATC-ATGCGTATCTTGAATGTCATAACGACTCTCGGCAACGGATATCTCGGCTCTCGCATCGATGAAGAACGTAGCGAAATGCGATACTTGGTGTGAATTGCAGAATCCCGTGAACCATCGAGTCTTTGAACGCAAGTTGCGCCCGAAGCCGTTAGGCCGAGGGCACGTCTGCCTGGGCGTCTCGCATCGCGTCG-CCCCTTCCAATCGCTCTACG-AGC--GAGTGT-TAGGGACGGAAATTGGCCTCCCGTGCGCAATCGTGCGCGGCCGGCCTAAATGCGATCCCGCGGCGATGCTCGTCACGACCAGTGGTGGTTGGACTTTC-AACTCGCGTGCTGTTGT----GACGACATCGTCCGTTTGGGATC---TAATTATAACCCAAAG
>AY695860_Incarvillea_delavayi
TCGTAACCTGCAAAGCAGACCGTGAACATGTTTTT--AACACCGGGGG-AATCGGCGTGGCGGGAGA--CCTCCCGCCGTGAACCCTTCCTGCTGGCGTGAGCGC-AAGCTTGCGCCGTGCGGGC-TAACGAACCCCGGCGCGGAATGCGCCAAGGAAAACTCAATG--AATCGCTTGTATTCCCTCG-CCCCGTTCGCGGTGTGCGTTGGAAAATC-ATGCGTATCTTGAATGTCATAACGACTCTCGGCAACGGATATCTCGGCTCTCGCATCGATGAAGAACGTAGCGAAATGCGATACTTGGTGTGAATTGCAGAATCCCGTGAACCATCGAGTCTTTGAACGCAAGTTGCGCCCGAAGCCGTTAGGCCGAGGGCACGTCTGCCTGGGCGTCTCGCATCGCGTCG-CCCCTTCCAATCGCTCTACG-AGC--GAGTGT-TAGGGACGGAAATTGGCCTCCCGTGCGCAATCGTGCGCGGCCGGCCTAAATGCGATCCCGCGGCGATGCTCGTCACGACCAGTGGTGGTTGGACTTTC-AACTCGCGTGCTGTTGT----GACGACATCGTCCGTTTGGGATC---AAATAATAACCCAGAG
>AY695859_Incarvillea_zhongdianensis
TCGT-ACCTGCAAAGCAGACCGTGAACATGTTTTT--AACACCGGGGG-AATCGGCGTGGCGGGAGA--CCTCCCGCCGTGAACCCTTCCTGCTGGCGTGAGCGC-AAGCTTGCGCCGTGCGGGC-TAACGAACCCCGGCGCGGAATGCGCCAAGGAAAACTCAATG--AATCGCTTGTATTCCCTCG-CCCCGTTCGCGGTGTGCGTTGGAAAATC-ATGCGTATCTTGAATGTCATAACGACTCTCGGCAACGGATATCTCGGCTCTCGCATCGATGAAGAACGTAGCGAAATGCGATACTTGGTGTGAATTGCAGAATCCCGTGAACCATCGAGTCTTTGAACGCAAGTTGCGCCCGAAGCCGTTAGGCCGAGGGCACGTCTGCCTGGGCGTCTCGCATCGCGTCG-CCCCTTCCAATCGCTCTACG-AGC--GAGTGT-TAGGGACGGAAATTGGCCTCCCGTGCGCAATCGTGCGCGGCCGGCCTAAATGCGATCCCGCGGCGATGCTCGTCACGACCAGTGGTGGTTGGACTTTC-AACTCGCGTGCTGTTGT----GACGACATCGTCCGTTTGGGATC---AAATAATAACCCAGAG
>AY695858_Incarvillea_dissectifoliola
TCGTAACCTGCAAAGCAGACCGTGAACATGTTTTT--AACACCGGGGG-AATCGGCGTGGCGGGAGA--CCTCCCGCCGTGAACCCTTCCTGCTGGCGTGAGCGC-AAGCTTGCGCCGTGCGGGC-TAACGAACCCCGGCGCGGAATGCGCCAAGGAAAACTCAATG--AATCGCTTGTATTCCCTCG-CCCCGTTCGCGGTGTGCGTTGGAAAATC-ATGCGTATCTTGAATGTCATAACGACTCTCGGCAACGGATATCTCGGCTCTCGCATCGATGAAGAACGTAGCGAAATGCGATACTTGGTGTGAATTGCAGAATCCCGTGAACCATCGAGTCTTTGAACGCAAGTTGCGCCCGAAGCCGTTAGGCCGAGGGCACGTCTGCCTGGGCGTCTCGCATCGCGTCG-CCCCTTCCAATCGCTCTACG-AGC--GAGTGT-TAGGGACGGAAATTGGCCTCCCGTGCACAATCGTGCGCGGCCGGCCTAAATGCGATCCCGCGGCGATGCTCGTCACGACCAGTGGTGGTTGGACTTTC-AACTCGCGTGCTGTTGT----GACGACATCGTCCGTTTGGGATC---AAATAATAACCCAGAG
>AY695857_Incarvillea_mairei
TCGTAACCTGCAAAGCAGACCGTGAACATGTTTTT--AACACCGGGGG-AATCGGCGTGGTGGGAGA--CCTCCCGCCGTGAACCCTTCCTGCTGGCGTGAGCGC-AAGCTTGCGCCGTGCGGGC-TAACGAACCCCGGCGCGGAATGCGCCAAGGAAAACTCAATG--AATCGCTTGTATTCCCTCG-CCCCGTTCGCGGTGTGCGTTGGAAAATC-ATGCGTATCTTGAATGTCATAACGACTCTCGGCAACGGATATCTCGGCTCTCGCATCGATGAAGAACGTAGCGAAATGCGATACTTGGTGTGAATTGCAGAATCCCGTGAACCATCGAGTCTTTGAACGCAAGTTGCGCCCGAAGCCGTTAGGCCGAGGGCACGTCTGCCTGGGCGTCTCGCATCGCGTCG-CCCCTTCCAATCGCTCTACG-AGC--GAGTGT-TAGGGACGGAAATTGGCCTCCCGTGCGCAATCGTGCGCGGCCGGCCTAAATGCGATCCCGCGGCGATGCTCGTCACGACCAGTGGTGGTTGGACTTTC-AACTCGCGTGCTGTTGT----GACGACATCGTCCGTTTGGGATC---AAATAATAACCCAGAG
>AY695856_Incarvillea_mairei_grandiflora
TCGTAACCTGCAAAGCAGACCGTGAACATGTTTTT--AACACCGGGGG-AATCGGCGTGGCGGGAGA--CCTCCCGCCGTGAACCCTTCCTGCTGGCGTGAGCGC-AAGCTTGCGCCGTGCGGGC-TAACGAACCCCGGCGCGGAATGCGCCAAGGAAAACTCAATG--AATCGCTTGTATTCCCTCG-CCCCGTTCGCGGCGTGCGTTGGAAAATC-ATGCGTATCTTGAATGTCATAACGACTCTCGGCAACGGATATCTCGGCTCTCGCATCGATGAAGAACGTAGCGAAATGCGATACTTGGTGTGAATTGCAGAATCCCGTGAACCATCGAGTCTTTGAACGCAAGTTGCGCCCGAAGCCGTTAGGCCGAGGGCACGTCTGCCTGGGCGTCTCGCATCGCGTCG-CCCCTTCCAATCGCTCTACG-AGC--GAGTGT-TAGGGACGGAAATTGGCCTCCCGTGCGCAATCGTGCGCGGCCGGCCTAAATGCGATCCCGCGGCGATGCTCGTCACGACCAGTGGTGGTTGGACTTTC-AACTCGCGTGCTGTTGT----GACGACATCGTCCGTTTGGGATC---AAATAATAACCCAAAG
>AY695855_Incarvillea_compacta
TCGTAACCTGCAAAGCAGACCGTGAACATGTTTTC--AACACTGGGGG-AATCGGCGTGGCGGGAGA--CCTCCCGCCGTGAACCCTTCCTGCTGGCATGAGCGC-AAGCTTGTGCCGTGCGGGC-TAACGAACCCCGGCGCGGAATGCGCCAAGGAAAACTCAATG--AATCGCTTGTATTCCCTCG-CCCCGTTCGCGGTGTGCGTTGGAAAATC-ATGCGTATCTTGAATGTCATAACGACTCTCGGCAACGGATATCTCGGCTCTCGCATCGATGAAGAACGTAGCGAAATGCGATACTTGGTGTGAATTGCAGAATCCCGTGAACCATCGAGTCTTTGAACGCAAGTTGCGCCCGAAGCCGTTAGGCCGAGGGCACGTCTGCCTGGGCGTCTCGCATCGCGTCG-CCCCTTCCAATCGCTCTACG-AGC--GAGTGT-TAGGGACGGAAATTGGCCTCCCGTGCGCAATCGTGCGCGGCCGGCCTAAATGCGATCCCGCGGCGATGCTCGTCACGACCAGTGGTGGTTGGACTTTC-AACTCGCGTGCTGTTGT----GACGACATCGTCCGTTTGAGATC---AAATAATAACCCAAAG
>AY695854_Incarvillea_beresowskii
TCGTAACCTGCAAAGCAGACCGTGAACATGTTTTT--AACACCGGGGG-AATCGGCGTGGCGGGAGA--CCTCCCGCCGTGAACCCTTCCTGCTGGCGTGAGCGC-AAGCTTGCGCCGTGCGGGC-TAACGAACCCCGGCGCGGAATGCGCCAAGGAAAACTCAATG--AATCGCTTGTATTCCCTCG-CCCCGTTCGCGGTGTGCGTTGGAAAATC-ATGCGTATCTTGAATGTCATAACGACTCTCGGCAACGGATATCTCGGCTCTCGCATCGATGAAGAACGTAGCGAAATGCGATACTTGGTGTGAATTGCAGAATCCCGTGAACCATCGAGTCTTTGAACGCAAGTTGCGCCCGAAGCCGTTAGGCCGAGGGCACGTCTGCCTGGGCGTCTCGCATCGCGTCG-CCCCTTCCAATTGCTCTACG-AGC--GAGTGT-TAGGGACGGAAATTGGCCTCCCGTGCGCAATCGTGCGCGGCCGGCCTAAATGCGATCCCGCGGCGATGCTCGTCACGACCAGTGGTGGTTGGACTTTC-AACTCGCGTGCTGTTGT----GACGACATCGTCCGTTTGGGATC---AAATAATAACCCAAAG
>AY695853_Incarvillea_lutea
TCGTAACCTGCAAAGCAGACCGTGAACATGTTTTT--AACACCGGGGG-AATCGGCGTGGCGGGAGA--CCTCCCGCCGTGAACCCTTCCTGCTGGCGTGAGCGC-AAGCTTGCGCCGTGCGGGC-TAACGAACCCCGGCGCGGAATGCGCCAAGGAAAACTCAATG--AATCGCTTGTATTCCCTCG-CCCCGTTCGCGGTGTGCGTTGGAAAATC-ATGCGTATCTTGAATGTCATAACGACTCTCGGCAACGGATATCTCGGCTCTCGCATCGATGAAGAACGTAGCGAAATGCGATACTTGGTGTGAATTGCAGAATCCCGTGAACCATCGAGTCTTTGAACGCAAGTTGCGCCCGAAGCCGTTAGGCCGAGGGCACGTCTGCCTGGGCGTCTCGCATCGCGTCG-CCCCTTCCAATCGCTCTACG-AGC--GAGTGT-TAGGGACGGAAATTGGCCTCCCGTGCGCAATCGTGCGCGGCCGGCCTAAATGCGATCCCGCGGCGATGCTCGTCACGACCAGTGGTGGTTGGACTTTC-AACTCGCGTGCTGTTGT----GACGACATCGTCCGTTTGGGATC---AAATAATAACCCAGAG
>KT947977_Incarvillea_sinensis
TCGTAACCTGCAAAGCAGGACGTGAACATGTTTTT-AAACACCGGGGG-GATCGGCGTGGCGGGAGACCCCTCTCGTCGTGAACCCTTCTTGCCGGTGCGAGCGT-GAGCTTGTGCTGTGCGGGC-TAACGAACCCCGGCGCGGCATGCGCCAAGGAAAACTCGATG--AATCGCTTGCTTCCCCTCGCCCCCGCTCGCGGTGTGCGTTGGGAAATC-ATGCGTATCTTGAATGTCATAACGACTCTCGGCAACGGATATCTCGGCTCTCGCATCGATGAAGAACGTAGCGAAATGCGATACTTGGTGTGAATTGCAGAATCCCGTGAACCATCGAGTCTTTGAACGCAAGTTGCGCCCGAAGCCGTTAGGCCGAGGGCACGTCTGCCTGGGCGTCTCGTATCGCGTCG-CCCCTTCCACTTGTTCCACG-AGC--GGGTGC-TAGGGGCGGAAATTGGCCTCCCGTGCGCTTTCGTGCGCGGCCGGCCTAAATGCGATCCCGCGGCGATGCTCGTCACGACCAGTGGTGGTTGGACTCTC-AACTCGCGTGCTGTTGT----GACATTGTCGTCCGTTTGGGAAC---TAACAATGACCCAAAG
>AY695851_Incarvillea_sinensis_przewalskii
TCGTAACCGGCAAAGCAGACCGTGAACATGTTTAT-AAATACTGGGGG-GATCGGCGTGGCGGGAGA--CCTCCAGTCGTGAACCCTTCCTGCCGGTGCGAGCGC-GAGCTTGTGCCGTGCGGGC-TAACGAACCCCGGCGCGGCATGCGCCAAGGAAAACTCAATG--AATCGCCTGCCTCTCCTCGCCCCCGCTCGCGGTGTGCGTTGGGAAATC-ATGCGTATCTTGAATGTCATAACGACTCTCGGCAACGGATATCTCGGCTCTCGCATCGATGAAGAACGTAGCGAAATGCGATACTTGGTGTGAATTGCAGAATCCCGTGAACCATCGAGTCTTTGAACGCAAGTTGCGCCCGAAGCCGTTAGGCCGAGGGCACGTCTGCCTGGGCGTCTCGCATCGCGTCG-CCCCTTCCACTTGCTCTACG-AGC--GGGTGA-TGGGGACGGAAATTGGCCTCCCGTGTGCTTTCGTGCGCGGCCGGCCTAAATGCGATCCCGCGGCGATGCTCGTCACGACCAGTGGTGGTTGGACTCTC-AACTCGCATGCTGTTGT----GACGCCGTCGTCCGTTTGGGAGC---TAACAATGACCCAAAG
>AY695850_Incarvillea_sinensis
TCGTAACCTGCAAAGCAGACCGTGAACATGTTTTT-AAATACTGGGGG-GATCGGCATGGCGGGAGA--CCTCCAGTCGTGAACCCTTCCTGCCGGCGCGAGCGC-GAGCTTGTGCCGTGCGGGC-TAACGAACCCCGGCGCGGCATGCGCCAAGGAAAACTCAATG--AATCGCCTGCCTCTCCTCGCCCCCGCTCGCGGTGTGCGTTGGGAAATC-ATGCGTATCTTGAATGTCATAACGACTCTCGGCAACGGATATCTCGGCTCTCGCATCGATGAAGAACGTAGCGAAATGCGATACTTGGTGTGAATTGCAGAATCCCGTGAACCATCGAGTCTTTGAACGCAAGTTGCGCCCGAAGCCGTTAGGCCGAGGGCACGTCTGCCTGGGCGTCTCGCATCGCGTCG-CCCCTTCCACTTGCTCTACG-AGC--AGGTGA-TGGGGACGGAAATTGGCCTCCCGTGTACTTTCGTGCGCGGCCGGCCTAAATGCGATCCCGCGGCGATGCTCGTCACGACCAGTGGTGGTTGGACTCTC-AACTCGCGTGCTGTTGT----GACGTCGTCGTCCGTTTGGGAGC---TAACAATGACCCAAAG
>AY695849_Incarvillea_emodi
TCGTTACCTGCAAAGCAGACCGTGAACATGTTTTT-CAACACTCGGGG-GATCGGCGTGGCGGGAGA--CCTCCCGTCGTGAACCCTTCCCGCCGTCGTGAGCGCAAAGCTTGCGTCGTGCGGGC-TAACGAACCCCGGCGCGGCATGCGCCAAGGAAAACTCAATG--AATCGCTTGTATCCCCTCG-CCCCGTTCGCGGTGTGCGTTGGGAAATC-GTGCGTATCTTGAATGTCATAACGACTCTCGGCAACGGATATCTCGGCTCTCGCATCGATGAAGAACGTAGCGAAATGCGATACTTGGTGTGAATTGCAGAATCCCGTGAACCATCGAGTCTTTGAACGCAAGTTGCGCCCGAAGCCGTTAGGCCGAGGGCACGTCTGCCTGGGCGTCTCGCAT--CGTCG-CCCCTTCCAATCGCTTCCTG-AGC--GGGTGT-TAGGGACGGAAATTGGCCTCCCGTGCGCAACTGCGCGCGGCCGGCCTAAATGCGATCCCGCGGCGATGCTCGTCACGACCAGTGGTGGTTGGACTCTC-AACTCGCGTGCTGTTGT----GATGGCGTCGTCCGTTCGGGAAC---TAGTAATGACCCAAAG
>AY695846_Incarvillea_olgae
TCGTAACCTGCAAAGCAGACCGTGAACATGTTTTC-GAACACTAGGGG-GACCGGCGTGGCGGGAGA--CCTCCCGTCGTGAACCCTTCCCGCCGGCGTGAGCGC-AAGCTTGCGTCGTGCGGGC-TAACGAACCCCGGCGCGGCATGCGCCAAGGAAAACTCAATG--AATCGCTTGTATCCCCTCG-CCCCGTTCGCGGTGCGCGTCGGGAAATC-ATGCGTATCATGAATGTCATAACGACTCTCGGCAACGGATATCTCGGCTCTCGCATCGATGAAGAACGTAGCGAAATGCGATACTTGGTGTGAATTGCAGAATCCCGTGAACCATCGAGTCTTTGAACGCAAGTTGCGCCCGAAGCCGTTAGGCCGAGGGCACGTCTGCCTGGGCGTCTCGCATCGCGTCG-CCCCTTACAATCGCTTCAAGAAGC--GAGCGT-TAGGGGCGGAAATTGGCCTCCCGTGCGCCATCGCGCGCGGCCGGCCTAAATGCGATCCCGCGGCGACGCTCGTCACGACCAGTGGTGGTTGGACTCTC-AACTCGCGTGCTGTCGT----GGCGTCGTCGTCCGTCCGGGATC---TAGTAATGACCCAAAG
>MT533889_Incarvillea_arguta
TCGTAACCTGCAAAGCAGACCGTGAACATGTTTTT-AAATATTGGGGG--ATCGGCGTGGCGGGAGA--CCTCCCGTTGTGAACCCTTCTCGCCGGCGTGAGCGC-GAGCTTTTGCTGTGCGGGC-TAACGAACCCCGGCGCGGCATGCGCCAAGGAAAACTCAATG--AATCGCTTGTATCCCCTTGCCCCCGTTCGCGGTGTGCATTGGGAAATC-ATGCGTATCTTGAATGTCATAACGACTCTCGGCAACGGATATCTCGGCTCTCGCATCGATGAAGAACGTAGCGAAATGCGATACTTGGTGTGAATTGCAGAATCCCGTGAACCATCGAGTTTTTGAACGCAAGTTGCGCCCGAAGCCGTTAGGCCGAGGGCACGTCTGCCTGGGCGTCTCGCATCGCGTCG-CCCCTTCCAATCGCTTCCTT-AGC--GAGTGT-TGGGGACGGAAATTGGCCTCCCGTGTGCAATTGTGTGCGGCCGGCCTAAATGCGATCCCGCGGCGATGCTCGTCACGACCAGTGGTGGTTGGACTCTC-AACTCGCGTGCTGTTGT----GATGGCGTCGTCCGATTGGGAAC---TATTAATGACCCAAAG
>Inp1_Incarvillea_potaninii
TCGTAACCTGCAAAGCAGACCGTGAACATGTTTTCAGAACACTCGGGG-GATCGGCGTGGCGGGAGA--CCTCCCGTCGTGAACCCTTCCCGCCGGCGCGAGCGT-GAGCTTGTGTCGTGCGGGC-TAACGAACCCCGGCGCGGCATGCGCCAAGGAAAACTCAATGAAAATCGCTTGCATCCCCTCG-CCCCGTTTGCGGTGTGCGTTGGGAAATC-ATGCGTATCTTGAATGTCATAACGACTCTCGGCAACGGATATCTCGGCTCTCGCATCGATGAAGAACGTAGCGAAATGCGATACTTGGTGTGAATTGCAGAATCCCGTGAACCATCGAGTCTTTGAACGCAAGTTGCGCCCGAAGCCGTTAGGCCGAGGGCACGTCTGCCTGGGCGTCTCGCATCGCGTCG-CCCCTTCCACCCGCTTTTATGAGCGAGAGTGT-TGGGGACGGAAATTGGCCTCCCGTGCGCCGTCGTGCGCGGCCGGCCTAAATGCGATCCCGCGGCGATGCTCGTCACGACCAGTGGTGGTTGGTCTCTC-AACTCGCGTGCTGTCGT----GACGTCGTCGTCCGTTCGGGAACATAAAATAATGACCCCAAG
>Inp2_Incarvillea_potaninii
TCGTAACCTGCAAAGCAGACCGTGAACATGTTTTCAGAACACTCGGGG-GATCGGCGTGGCGGGAGA--CCTCCCGTCGTGAACCCTTCCCGCCGGCGCGAGCGT-GAGCTTGTGTCGTGCGGGC-TAACGAACCCCGGCGCGGCATGCGCCAAGGAAAACTCAATGAAAATCGCTTGCATCCCCTCG-CCCCGTTTGCGGTGTGCGTTGGGAAATC-ATGCGTATCTTGAATGTCATAACGACTCTCGGCAACGGATATCTCGGCTCTCGCATCGATGAAGAACGTAGCGAAATGCGATACTTGGTGTGAATTGCAGAATCCCGTGAACCATCGAGTCTTTGAACGCAAGTTGCGCCCGAAGCCGTTAGGCCGAGGGCACGTCTGCCTGGGCGTCTCGCATCGCGTCG-CCCCTTCCACCCGCTTTTATGAGCGAGAGTGT-TGGGGACGGAAATTGGCCTCCCGTGCGCCGTCGTGCGCGGCCGGCCTAAATGCGATCCCGCGGCGATGCTCGTCACGACCAGTGGTGGTTGGTCTCTC-AACTCGCGTGCTGTCGT----GACGTCGTCGTCCGTTCGGGAACATAAAATAATGACCCCAAG
>Inp3_Incarvillea_potaninii
TCGTAACCTGCAAAGCAGACCGTGAACATGTTTTCAGAACACTCGGGG-GATCGGCGTGGCGGGAGA--CCTCCCGTCGTGAACCCTTCCCGCCGGCGCGAGCGT-GAGCTTGTGTCGTGCGGGC-TAACGAACCCCGGCGCGGCATGCGCCAAGGAAAACTCAATGAAAATCGCTTGCATCCCCTCG-CCCCGTTTGCGGTGTGCGTTGGGAAATC-ATGCGTATCTTGAATGTCATAACGACTCTCGGCAACGGATATCTCGGCTCTCGCATCGATGAAGAACGTAGCGAAATGCGATACTTGGTGTGAATTGCAGAATCCCGTGAACCATCGAGTCTTTGAACGCAAGTTGCGCCCGAAGCCGTTAGGCCGAGGGCACGTCTGCCTGGGCGTCTCGCATCGCGTCG-CCCCTTCCACCCGCTTTTATGAGCGAGAGTGT-TGGGGACGGAAATTGGCCTCCCGTGCGCCGTCGTGCGCGGCCGGCCTAAATGCGATCCCGCGGCGATGCTCGTCACGACCAGTGGTGGTTGGTCTCTC-AACTCGCGTGCTGTCGT----GACGTCGTCGTCCGTTCGGGAACATAAAATAATGACCCCAAG
>Inp4_Incarvillea_potaninii
TCGTAACCTGCAAAGCAGACCGTGAACATGTTTTCAGAACACTCGGGG-GATCGGCGTGGCGGGAGA--CCTCCCGTCGTGAACCCTTCCCGCCGGCGCGAGCGT-GAGCTTGTGTCGTGCGGGC-TAACGAACCCCGGCGCGGCATGCGCCAAGGAAAACTCAATGAAAATCGCTTGCATCCCCTCG-CCCCGTTTGCGGTGTGCGTTGGGAAATC-ATGCGTATCTTGAATGTCATAACGACTCTCGGCAACGGATATCTCGGCTCTCGCATCGATGAAGAACGTAGCGAAATGCGATACTTGGTGTGAATTGCAGAATCCCGTGAACCATCGAGTCTTTGAACGCAAGTTGCGCCCGAAGCCGTTAGGCCGAGGGCACGTCTGCCTGGGCGTCTCGCATCGCGTCG-CCCCTTCCACCCGCTTTTATGAGCGAGAGTGT-TGGGGACGGAAATTGGCCTCCCGTGCGCCGTCGTGCGCGGCCGGCCTAAATGCGATCCCGCGGCGATGCTCGTCACGACCAGTGGTGGTTGGTCTCTC-AACTCGCGTGCTGTCGT----GACGTCGTCGTCCGTTCGGGAACATAAAATAATGACCCCAAG
>MH432148_Handroanthus_impetiginosus
TCGAAACCTGCAAAGCAGACCGTGAACACGTTCTC-GAACACTAGGGGAAATCGACGTGGGGGGCGA--CCTCCCGTCGTGACCCCTCCCCGCCGGCGCAAGCGC-GAGCTCGCGTCGTGCGGGC-TAACGAATCCCGGCGCGGCATGCGCCAAGGAAAACTCAACG--AAGCGCT-GCCCCCCGTTG-CCCCGTTCGCGGTGTGTGCGGGTGGAGT-GTGCGTCTCTTGAATGTCATAACGACTCTCGGCAACGGATATCTCGGCTCTCGCATCGATGAAGAACGTAGCGAAATGCGATACTTGGTGTGAATTGCAGAATCCCGTGAACCATCGAGTCTTTGAACGCAAGTTGCGCCCGAAGCCGTTAGGCCGAGGGCACGTCTGCCTGGGCGTCTCGCATCGCGTCGCCCCCCTCCCCGCTCCTCGTG-AGC--GGGCGC-CGGGGGCGGAAAATGGCCTCCCGTGCGCTCCCGTGCGCGGCCGGCCCAAATGCGATCCCGCGGCGATGCACGTCACGACCAGTGGTGGTTGAAACCTC-AACTCGCGTGCTGTCGTGCGAGACGGCATCGTCCGACGGGCATC----ATCAATGACCCATAG
>OR606425_Handroanthus_heptaphyllus
TCGAAACCCGCAAAGCAGACCGCGAACACGTTCTC-GAACACTAGGGGAAATCGACGTGGGGGGCGA--CCTCCCGTCGTGACCCCTCCCCGCCGGCGCAAGCGC-GAGCTCGCGTCGTGCGGGC-TAACGAATCCCGGCGCGGCATGCGCCAAGGAAAACTCAACG--AAGCGCT-GCCCCCCGTTG-CCCCGTTCGCGGTGTGTGCGGGTGGAGT-GTGCGTCTCTTGAATGTCATAACGACTCTCGGCAACGGATATCTCGGCTCTCGCATCGATGAAGAACGTAGCGAAATGCGATACTTGGTGTGAATTGCAGAATCCCGTGAACCATCGAGTCTTTGAACGCAAGTTGCGCCCGAAGCCGTTAGGCCGAGGGCACGCCTGCCTGGGCGTCTCGCATCGCGTCGCCCCCCTCCCCGCTCCTCGTG-AGC--GGGCGC-CGGGGGCGGAAAATGGCCTCCCGTGCGCTCCCGTGCGCGGCCGGCCCAAATGCGATCCCGCGGCGATGCACGTCACGACCAGTGGTGGTTGAAACCTC-AACTCGCGTGCTGTCGTGCGAGACGGCATCGTCCGACGGGCATC----ATCAATGACCCAAAG
>JX856517_Tabebuia_rosea
TCGAAACCTGCAAAGCAGACCGTGAACACGTTCTC-GAACACTAGGGGAAATCGACGTGGGGGGCGA--CCTCCCGTCGTGACCCCTCCCCGCCGGCGCTAGCGC-GAGTTCGCGTCGTGCGGGC-TAACGAATCCCGGCGCGGCATGCGCCAAGGAAAACTCAACG--AAGCGCT-GCCCCCCGTTG-CCCCGTTCGCGGTGTGTGCGGGTGGAGT-GTGCGTCTCTTGAATGTCATAACGACTCTCGGCAACGGATATCTCGGCTCTCGCATCGATGAAGAACGTAGCGAAATGCGATACTTGGTGTGAATTGCAGAATCCCGTGAACCATCGAGTCTTTGAACGCAAGTTGCGCCCGAAGCCGTTAGGCCGAGGGCACGTCTGCCTGGGCGTCTCGCATCTCGTCGCCCCCCTCCCCGCTCCTCGTG-AGC--GGGCGC-CGGGGGCGGAAAATGGCCTCCCGTGCGCTCCCGTGCGCGGCCGGCCCAAATGCGATCCCGCGGCGATGCACGTCACGACCAGTGGTGGTTGAAACTTC-AACTCGCGTGCTGTCGTGCGAGACGGCATCGTCCGACGGGCATC----ATCAATGACCCAAAA
>MH432144_Handroanthus_chrysanthus
TCGAAACCTGCAAAGCAGACCGCGAACACGTTCTC-GAACACTCGGGGAAATCGACGCGGGGGGCGA--CCTCCCGTCGTGACCCCTCCCCGCCGGCGCGAGCGC-GAGCTCCCGTCGTGCGGGC-TAACGAATCCCGGCGCGGCATGCGCCAAGGAAAACTCAACG--AAGCGCT-GCCCCCCGTTG-CCCCGTTCGCGGTGTGCGCGGGTGGAGT-GGGCGTCTCTTGAATGTCATAACGACTCTCGGCAACGGATATCTCGGCTCTCGCATCGATGAAGAACGTAGCGAAATGCGATACTTGGTGTGAATTGCAGAATCCCGTGAACCATCGAGTCTTTGAACGCAAGTTGCGCCCGAAGCCGTTAGGCCGAGGGCACGTCTGCCTGGGCGTCTCGCATCGCGTCG-CCCCCCTCCCGCTCCTCGTG-AGC--GGGCGC-CGGGGGCGGAAAATGGCCTCCCGTGCGCTCCCGTGCGCGGCCGGCCCAAATGCGATCCCGCGGCGATGCACGTCACGACCAGTGGTGGTTGAAATCTC-AACTCGCGTGCTGTCGTGCGAGACGGCATCGTCCGACGGGCATC----ATCAATGACCCAAAG
>AY178636_Tecoma_stans
TCGAAACCTGCAAAGCAGACCGCGAACACGTTGGT-TAACACTCGGGG-AATCGAATGAGCGGGAGA--CCGCCCCTCGTGA-CCCTTCCCGTCGGCGCAGGTGA-AAGCTTGTTCCGTGCGGGC-TAACGAACCCCGGCGCGGCATGCGCCAAGGAAAACTCAACG--AAGCGCTGGCCTCCCGTCG-CCCCGTTCGCGGT-CGCGCCGGGTGACT-ACGCGTCTCTTGAATGTCATAACGACTCTCGGCAACGGATATCTCGGCTCTCGCATCGATGAAGAACGTAGCGAAATGCGATACTTGGTGTGAATTGCAGAATCCCGTGAACCATCGAGTCTTTGAACGCAAGTTGCGCCCGAAGCCATTAGGCCGAGGGCACGTCTGCCTGGGCGTCTCGCATCGCGTCG-CCCCCTCCCCGTCCCTCGTG-GGC--GAATGCGAGGGGGCGGATATTGGCCTCCCGTGCGCTAACCCGCGCGGCCGGCCCAAATGCGATCCCGCGGCGATGCTCGTCACGACCAGTGGTGGTTGAAACCTC-AACTCGCGTGCTGTCGTGCCAGACGGCATCGTCCGGCTGGGAAT---CAATAATGACCCAAAG
>MK678755_Podranea_ricasoliana
TCGAAACCTGCAAAGCAGACCGCGAACACGTTATC-GAACGCTGGGGG-GATCGGCGTGGCGGGAGA--CCTCCCGTCGTGACCCCTCCCCGCCGGCGCGGGCGC-GAGCTCGTGCCGTGCGGGCTTAACGAACCCCGGCGCGGCATGCGCCAAGGAAAACTCAACG--AAGCGCCAGCCGCCCGTCG-CCCCGTCCGCGGTGCGCGTCGGGTGACC-GGGCGTCTCTCGAATGTCATAACGACTCTCGGCAACGGATATCTCGGCTCTCGCATCGATGAAGAACGTAGCGAAATGCGATACTTGGTGTGAATTGCAGAATCCCGTGAACCATCGAGTCTTTGAACGCAAGTTGCGCCCGAAGCCGTTAGGCCGAGGGCACGCCTGCCTGGGCGTCTCGCATCGCGTCG-CCCCCTCCCCGCCCCTCGCG-GGC--GAACGAGAGGGGGCGGATACTGGCCTCCCGTGCGCTGACGCGCGCGGCCGGCCCAAATGCGATCCCGCGGCGGTGCACGTCACGACCAGTGGTGGTTGAAATCTC-AACTCGCGTGCTGTCGTGCGAGGCGGCATCGTCCGTTCGGGAAT---CAACAATGACCCAAAG

B.
trnL-trnF Alignment
>Inc4_1_Incarvillea_semiretschenskia
TCAAATTCAGAGAAACCCCGGAATTAATAAAAATGGGCAATCCTGAGCCAAATCC-TTTTTTCTCA----------TCAGAAAACG--AAAAAAAAGGATAGGTGCAGAGACTCAATGGAAGCTGTTCTAACAAATGGAGTTGACTGCGTCGGTAGAGGAATCTTTCCATGGAAACTTCAGAAAGGATGAAGGATAAATGTATCATTTGAATAATCTATCAAATGATTAATCATGGCCCCAATCTCTATC----------TGTATTTTTTTCTATGAAAAT-GGAAGAATTGGTGTGAATTGATTCCAGATTGAAGAAAGAATCGACTATTCATTCATCCAACCCTTCACTCCAG-AGTCCGATAGTTCTTTTAAAGAACTGATTAATCGGCCGAGAATAAAGATAGAGTCCCATTCTACATGTCAATACCGGCAAAAAATGAAATTTATAGTAAGAGGAAAATCCGTCGACTTTAAAAATCGTGAGGGTTCAAGTCCCTCTATCCCCAAAA-----------------------------AAACTTTATTTGATTCCC---AAAC----GATTTTCCCTATCCGC-TTTTTGGTTAGCGGTTCCAAA-TTCCTTTATCTTTCGGATTATTTACCAAACGTATTGGGGCGTAAATGACTTTCTCTTATCACAT----GGGATATAGAATCCA---------GAA--GAATTAAGCAGGGAATCCCTATTTGAATGTTGACTGATTGACAATCAATAGCATTACTCATACTGAAACTTAGAAAGTCA-----TTGAAGAT-CAAGAAATTACAGGA
>Inc5_1_Incarvillea_semiretschenskia
TCAAATTCAGAGAAACCCCGGAATTAATAAAAATGGGCAATCCTGAGCCAAATCC-TTTTTTCTCA----------TCAGAAAACG--AAAAAAAAGGATAGGTGCAGAGACTCAATGGAAGCTGTTCTAACAAATGGAGTTGACTGCGTCGGTAGAGGAATCTTTCCATGGAAACTTCAGAAAGGATGAAGGATAAATGTATCATTTGAATAATCTATCAAATGATTAATCATGGCCCCAATCTCTATC----------TGTATTTTTTTCTATGAAAAT-GGAAGAATTGGTGTGAATTGATTCCAGATTGAAGAAAGAATCGACTATTCATTCATCCAACCCTTCACTCCAG-AGTCCGATAGTTCTTTTAAAGAACTGATTAATCGGCCGAGAATAAAGATAGAGTCCCATTCTACATGTCAATACCGGCAAAAAATGAAATTTATAGTAAGAGGAAAATCCGTCGACTTTAAAAATCGTGAGGGTTCAAGTCCCTCTATCCCCAAAA-----------------------------AAACTTTATTTGATTCCC---AAAC----GATTTTCCCTATCCGC-TTTTTGGTTAGCGGTTCCAAA-TTCCTTTATCTTTCGGATTATTTACCAAACGTATTGGGGCGTAAATGACTTTCTCTTATCACAT----GGGATATAGAATCCA---------GAA--GAATTAAGCAGGGAATCCCTATTTGAATGTTGACTGATTGACAATCAATAGCATTACTCATACTGAAACTTAGAAAGTCA-----TTGAAGAT-CAAGAAATTACAGGA
>Inc6_1_Incarvillea_semiretschenskia
TCAAATTCAGAGAAACCCCGGAATTAATAAAAATGGGCAATCCTGAGCCAAATCC-TTTTTTCTCA----------TCAGAAAACG--AAAAAAAAGGATAGGTGCAGAGACTCAATGGAAGCTGTTCTAACAAATGGAGTTGACTGCGTCGGTAGAGGAATCTTTCCATGGAAACTTCAGAAAGGATGAAGGATAAATGTATCATTTGAATAATCTATCAAATGATTAATCATGGCCCCAATCTCTATC----------TGTATTTTTTTCTATGAAAAT-GGAAGAATTGGTGTGAATTGATTCCAGATTGAAGAAAGAATCGACTATTCATTCATCCAACCCTTCACTCCAG-AGTCCGATAGTTCTTTTAAAGAACTGATTAATCGGCCGAGAATAAAGATAGAGTCCCATTCTACATGTCAATACCGGCAAAAAATGAAATTTATAGTAAGAGGAAAATCCGTCGACTTTAAAAATCGTGAGGGTTCAAGTCCCTCTATCCCCAAAA-----------------------------AAACTTTATTTGATTCCC---AAAC----GATTTTCCCTATCCGC-TTTTTGGTTAGCGGTTCCAAA-TTCCTTTATCTTTCGGATTATTTACCAAACGTATTGGGGCGTAAATGACTTTCTCTTATCACAT----GGGATATAGAATCCA---------GAA--GAATTAAGCAGGGAATCCCTATTTGAATGTTGACTGATTGACAATCAATAGCATTACTCATACTGAAACTTAGAAAGTCA-----TTGAAGAT-CAAGAAATTACAGGA
>Inc7_1_Incarvillea_semiretschenskia
TCAAATTCAGAGAAACCCCGGAATTAATAAAAATGGGCAATCCTGAGCCAAATCC-TTTTTTCTCA----------TCAGAAAACG--AAAAAAAAGGATAGGTGCAGAGACTCAATGGAAGCTGTTCTAACAAATGGAGTTGACTGCGTCGGTAGAGGAATCTTTCCATGGAAACTTCAGAAAGGATGAAGGATAAATGTATCATTTGAATAATCTATCAAATGATTAATCATGGCCCCAATCTCTATC----------TGTATTTTTTTCTATGAAAAT-GGAAGAATTGGTGTGAATTGATTCCAGATTGAAGAAAGAATCGACTATTCATTCATCCAACCCTTCACTCCAG-AGTCCGATAGTTCTTTTAAAGAACTGATTAATCGGCCGAGAATAAAGATAGAGTCCCATTCTACATGTCAATACCGGCAAAAAATGAAATTTATAGTAAGAGGAAAATCCGTCGACTTTAAAAATCGTGAGGGTTCAAGTCCCTCTATCCCCAAAA-----------------------------AAACTTTATTTGATTCCC---AAAC----GATTTTCCCTATCCGC-TTTTTGGTTAGCGGTTCCAAA-TTCCTTTATCTTTCGGATTATTTACCAAACGTATTGGGGCGTAAATGACTTTCTCTTATCACAT----GGGATATAGAATCCA---------GAA--GAATTAAGCAGGGAATCCCTATTTGAATGTTGACTGATTGACAATCAATAGCATTACTCATACTGAAACTTAGAAAGTCA-----TTGAAGAT-CAAGAAATTACAGGA
>Inc8_1_Incarvillea_semiretschenskia
TCAAATTCAGAGAAACCCCGGAATTAATAAAAATGGGCAATCCTGAGCCAAATCC-TTTTTTCTCA----------TCAGAAAACG--AAAAAAAAGGATAGGTGCAGAGACTCAATGGAAGCTGTTCTAACAAATGGAGTTGACTGCGTCGGTAGAGGAATCTTTCCATGGAAACTTCAGAAAGGATGAAGGATAAATGTATCATTTGAATAATCTATCAAATGATTAATCATGGCCCCAATCTCTATC----------TGTATTTTTTTCTATGAAAAT-GGAAGAATTGGTGTGAATTGATTCCAGATTGAAGAAAGAATCGACTATTCATTCATCCAACCCTTCACTCCAG-AGTCCGATAGTTCTTTTAAAGAACTGATTAATCGGCCGAGAATAAAGATAGAGTCCCATTCTACATGTCAATACCGGCAAAAAATGAAATTTATAGTAAGAGGAAAATCCGTCGACTTTAAAAATCGTGAGGGTTCAAGTCCCTCTATCCCCAAAA-----------------------------AAACTTTATTTGATTCCC---AAAC----GATTTTCCCTATCCGC-TTTTTGGTTAGCGGTTCCAAA-TTCCTTTATCTTTCGGATTATTTACCAAACGTATTGGGGCGTAAATGACTTTCTCTTATCACAT----GGGATATAGAATCCA---------GAA--GAATTAAGCAGGGAATCCCTATTTGAATGTTGACTGATTGACAATCAATAGCATTACTCATACTGAAACTTAGAAAGTCA-----TTGAAGAT-CAAGAAATTACAGGA
>Inc8_4_Incarvillea_semiretschenskia
TCAAATTCAGAGAAACCCCGGAATTAATAAAAATGGGCAATCCTGAGCCAAATCC-TTTTTTCTCA----------TCAGAAAACG--AAAAAAAAGGATAGGTGCAGAGACTCAATGGAAGCTGTTCTAACAAATGGAGTTGACTGCGTCGGTAGAGGAATCTTTCCATGGAAACTTCAGAAAGGATGAAGGATAAATGTATCATTTGAATAATCTATCAAATGATTAATCATGGCCCCAATCTCTATC----------TGTATTTTTTTCTATGAAAAT-GGAAGAATTGGTGTGAATTGATTCCAGATTGAAGAAAGAATCGACTATTCATTCATCCAACCCTTCACTCCAG-AGTCCGATAGTTCTTTTAAAGAACTGATTAATCGGCCGAGAATAAAGATAGAGTCCCATTCTACATGTCAATACCGGCAAAAAATGAAATTTATAGTAAGAGGAAAATCCGTCGACTTTAAAAATCGTGAGGGTTCAAGTCCCTCTATCCCCAAAA-----------------------------AAACTTTATTTGATTCCC---AAAC----GATTTTCCCTATCCGC-TTTTTGGTTAGCGGTTCCAAA-TTCCTTTATCTTTCGGATTATTTACCAAACGTATTGGGGCGTAAATGACTTTCTCTTATCACAT----GGGATATAGAATCCA---------GAA--GAATTAAGCAGGGAATCCCTATTTGAATGTTGACTGATTGACAATCAATAGCATTACTCATACTGAAACTTAGAAAGTCA-----TTGAAGAT-CAAGAAATTACAGGA
>Inc5_3_Incarvillea_semiretschenskia
TCAAATTCAGAGAAACCCCGGAATTAATAAAAATGGGCAATCCTGAGCCAAATCC-TTTTTTCTCA----------TCAGAAAACG--AAAAAAAAGGATAGGTGCAGAGACTCAATGGAAGCTGTTCTAACAAATGGAGTTGACTGCGTCGGTAGAGGAATCTTTCCATGGAAACTTCAGAAAGGATGAAGGATAAATGTATCATTTGAATAATCTATCAAATGATTAATCATGGCCCCAATCTCTATC----------TGTATTTTTTTCTATGAAAAT-GGAAGAATTGGTGTGAATTGATTCCAGATTGAAGAAAGAATCGACTATTCATTCATCCAACCCTTCACTCCAG-AGTCCGATAGTTCTTTTAAAGAACTGATTAATCGGCCGAGAATAAAGATAGAGTCCCATTCTACATGTCAATACCGGCAAAAAATGAAATTTATAGTAAGAGGAAAATCCGTCGACTTTAAAAATCGTGAGGGTTCAAGTCCCTCTATCCCCAAAA-----------------------------AAACTTTATTTGATTCCC---AAAC----GATTTTCCCTATCCGC-TTTTTGGTTAGCGGTTCCAAA-TTCCTTTATCTTTCGGATTATTTACCAAACGTATTGGGGCGTAAATGACTTTCTCTTATCACAT----GGGATATAGAATCCA---------GAA--GAATTAAGCAGGGAATCCCTATTTGAATGTTGACTGATTGACAATCAATAGCATTACTCATACTGAAACTTAGAAAGTCA-----TTGAAGAT-CAAGAAATTACAGGA
>Inc8_2_Incarvillea_semiretschenskia
TCAAATTCAGAGAAACCCCGGAATTAATAAAAATGGGCAATCCTGAGCCAAATCC-TTTTTTCTCA----------TCAGAAAACG--AAAAAAAAGGATAGGTGCAGAGACTCAATGGAAGCTGTTCTAACAAATGGAGTTGACTGCGTCGGTAGAGGAATCTTTCCATGGAAACTTCAGAAAGGATGAAGGATAAATGTATCATTTGAATAATCTATCAAATGATTAATCATGGCCCCAATCTCTATC----------TGTATTTTTTTCTATGAAAAT-GGAAGAATTGGTGTGAATTGATTCCAGATTGAAGAAAGAATCGACTATTCATTCATCCAACCCTTCACTCCAG-AGTCCGATAGTTCTTTTAAAGAACTGATTAATCGGCCGAGAATAAAGATAGAGTCCCATTCTACATGTCAATACCGGCAAAAAATGAAATTTATAGTAAGAGGAAAATCCGTCGACTTTAAAAATCGTGAGGGTTCAAGTCCCTCTATCCCCAAAA-----------------------------AAACTTTATTTGATTCCC---AAAC----GATTTTCCCTATCCGC-TTTTTGGTTAGCGGTTCCAAA-TTCCTTTATCTTTCGGATTATTTACCAAACGTATTGGGGCGTAAATGACTTTCTCTTATCACAT----GGGATATAGAATCCA---------GAA--GAATTAAGCAGGGAATCCCTATTTGAATGTTGACTGATTGACAATCAATAGCATTACTCATACTGAAACTTAGAAAGTCA-----TTGAAGAT-CAAGAAATTACAGGA
>Inc8_3_Incarvillea_semiretschenskia
TCAAATTCAGAGAAACCCCGGAATTAATAAAAATGGGCAATCCTGAGCCAAATCC-TTTTTTCTCA----------TCAGAAAACG--AAAAAAAAGGATAGGTGCAGAGACTCAATGGAAGCTGTTCTAACAAATGGAGTTGACTGCGTCGGTAGAGGAATCTTTCCATGGAAACTTCAGAAAGGATGAAGGATAAATGTATCATTTGAATAATCTATCAAATGATTAATCATGGCCCCAATCTCTATC----------TGTATTTTTTTCTATGAAAAT-GGAAGAATTGGTGTGAATTGATTCCAGATTGAAGAAAGAATCGACTATTCATTCATCCAACCCTTCACTCCAG-AGTCCGATAGTTCTTTTAAAGAACTGATTAATCGGCCGAGAATAAAGATAGAGTCCCATTCTACATGTCAATACCGGCAAAAAATGAAATTTATAGTAAGAGGAAAATCCGTCGACTTTAAAAATCGTGAGGGTTCAAGTCCCTCTATCCCCAAAA-----------------------------AAACTTTATTTGATTCCC---AAAC----GATTTTCCCTATCCGC-TTTTTGGTTAGCGGTTCCAAA-TTCCTTTATCTTTCGGATTATTTACCAAACGTATTGGGGCGTAAATGACTTTCTCTTATCACAT----GGGATATAGAATCCA---------GAA--GAATTAAGCAGGGAATCCCTATTTGAATGTTGACTGATTGACAATCAATAGCATTACTCATACTGAAACTTAGAAAGTCA-----TTGAAGAT-CAAGAAATTACAGGA
>Inc8_5_Incarvillea_semiretscheskia
TCAAATTCAGAGAAACCCCGGAATTAATAAAAATGGGCAATCCTGAGCCAAATCC-TTTTTTCTCA----------TCAGAAAACG--AAAAAAAAGGATAGGTGCAGAGACTCAATGGAAGCTGTTCTAACAAATGGAGTTGACTGCGTCGGTAGAGGAATCTTTCCATGGAAACTTCAGAAAGGATGAAGGATAAATGTATCATTTGAATAATCTATCAAATGATTAATCATGGCCCCAATCTCTATC----------TGTATTTTTTTCTATGAAAAT-GGAAGAATTGGTGTGAATTGATTCCAGATTGAAGAAAGAATCGACTATTCATTCATCCAACCCTTCACTCCAG-AGTCCGATAGTTCTTTTAAAGAACTGATTAATCGGCCGAGAATAAAGATAGAGTCCCATTCTACATGTCAATACCGGCAAAAAATGAAATTTATAGTAAGAGGAAAATCCGTCGACTTTAAAAATCGTGAGGGTTCAAGTCCCTCTATCCCCAAAA-----------------------------AAACTTTATTTGATTCCC---AAAC----GATTTTCCCTATCCGC-TTTTTGGTTAGCGGTTCCAAA-TTCCTTTATCTTTCGGATTATTTACCAAACGTATTGGGGCGTAAATGACTTTCTCTTATCACAT----GGGATATAGAATCCA---------GAA--GAATTAAGCAGGGAATCCCTATTTGAATGTTGACTGATTGACAATCAATAGCATTACTCATACTGAAACTTAGAAAGTCA-----TTGAAGAT-CAAGAAATTACAGGA
>AY695875_Incarvillea semiretschenskia
TCAAATTCAGAGAAACCCCGGAATTAATAAAAATGGGCAATCCTGAGCCAAATCC-TTTTTTCTCA----------TCAGAAAACG--AAAAAAAAGGATAGGTGCAGAGACTCAATGGAAGCTGTTCTAACAAATGGAGTTGACTGCGTCGGTAGAGGAATCTTTCCATGGAAACTTCAGAAAGGATGAAGGATAAATGTATCATTTGAATAATCTATCAAATGATTAATCATGGCCCCAATCTCTATC----------TGTATTTTTTTCTATGAAAAT-GGAAGAATTGGTGTGAATTGATTCCAGATTGAAGAAAGAATCGACTATTCATTCATCCAACCCTTCACTCCAG-AGTCCGATAGTTCTTTTAAAGAACTGATTAATCGGCCGAGAATAAAGATAGAGTCCCATTCTACATGTCAATACCGGCAAAAAATGAAATTTATAGTAAGAGGAAAATCCGTCGACTTTAAAAATCGTGAGGGTTCAAGTCCCTCTATCCCCAAAA-----------------------------AAACTTTATTTGATTCCC---AAAC----GATTTTCCCTATCCGC-TTTTTGGTTAGCGGTTCCAAA-TTCCTTTATCTTTCGGATTATTTACCAAACGTATTGGGGCGTAAATGACTTTCTCTTATCACAT----GGGATATAGAATCCA---------GAA--GAATTAAGCAGGGAATCCCTATTTGAATGTTGACTGATTGACAATCAATAGCATTACTCATACTGAAACTTAGAAAGTCA-----TTGAAGAT-CAAGAAATTACAGGA
>AY695872_Incarvillea_emodi
TCAAATTCAGAGAAACCCCGGAATTAATAAAAATGGGCAATCCTGAGCCAAATCC-TTTTTTCTCAAAACAAAGGTTCAGAAAACG--AAAAAAAAGGATAGGTGCAGAGACTCAATGGAAGCTGTTCTAACAAATGGAGTTGACTGCGTTGGTAGAGGAATCTTTCCATGGAAACTTCAGAAAGGATGAAGGATAAACGTATCATTTGAATACTCTATCAAATGATTAATGATGGCCCAAATCTGTATC----------TGTATTTTTTTATATGAAAAT-GGAAGAATTGGTGTGAATTGATTCCAGATTGAAGAAAGAATCGACTATTCATTCATCAAACCCTTCACTCCAG-AGTCCGATAGTTCTTTTAAAGAACTGATTAATCGGCCGAGAATAAAGATAGAGTCCCATTCTACATGTCAATACCGGCAAAAAATGAAATTTATAGTAAGAGGAAAATCCGTCGACTTTCAAAATCGTGAGGGTTCAAGTCCCTCTATCCCCAAA-----------------------------------TTATTTGATTCCC---AAAC----GATTTTCCCTATCCGC-TTTTTGGTTAGCGGTTCCAAA-TTCCTTTATCTTTCTGATTATTTACCAAACGTATTTGGACGTAAATGACTTTCTCTTATCACAT----GGGCTATAGAATCCA---------TAA--GAATTAAGCAGGGAATCCCTATTTGAATGTTGACTGATTGACAATCAATAGCATTACTCAGACTGAAACTTAGAAAGTCA-----TTGAAGAT-CAAGAAATTACAGGA
>NC_045915_49458_50189_Incarvillea_arguta
TCAAATTCAGAGAAACCCCGGAATTAATAAAAATGGGCAATCCTGAGCCAAATCC-TTTTTTCTCAAAACAAAGGTTCAGAAAACG--AAAAAAAAGGATAGGTGCAGAGACTCAATGGAAGCTGTTCTAACAAATGGAG-----TGCGTTGGTAGAGGAATCTTTCCATGGAAACTTCAGAAAGGATGAAGGATAAACGTATCATTTGAATACTCTATCAAATGATGCATGATGGCCCAAATCTGTATC----------TGTATTTTTTTCTATGAAAAT-GGAAGAATTGGTGTGAATTGATTCCAGATTGAAGAAAGAATCGACTATTCATTCATCAAACCCTTCACTCCAG-AGTCCGATAGTTCTTTTAAAGAACTGATTAATCGGCCGAGAATAAAGATAGAGTCCCATTCTACATGTCAATACCGGC-AAAAATGAAATTTCTAGTAAGAGGAAAATCCGTCGACTTTAAAAATCGTGAGGGTTCAAGTCCCTCTATCCCCAAAA-----------------------------AAGCTTTATTTGATTCCC---AAAC----GATTTTCCCTATCCGC-TTTTTGGTTAGCGGTTCCAAA-TTCCTTTCTCTTTCTGATTATTTACCAAACGTATTTGGACGTAAATAAC-----CTTATCACAT----GGGATATAGAATCCA---------TAA--GAATTAAGCAGGGAATCCCTATTTGAATGTTGACTGATTGACAATCAATAGCATTACTCAGACTGAAACTTAGAAAGTCA-----TTGAAGAT-CAAGAAATTCCAGGA
>MK840715_Incarvillea_arguta
TCAAATTCAGAGAAACCCCGGAATTAATAAAAATGGGCAATCCTGAGCCAAATCC-TTTTTTCTCAAAACAAAGGTTCAGAAAACG--AAAAAAAAGGATAGGTGCAGAGACTCAATGGAAGCTGTTCTAACAAATGGAG-----TGCGTTGGTAGAGGAATCTTTCCATGGAAACTTCAGAAAGGATGAAGGATAAACGTATCATTTGAATACTCTATCAAATGATGCATGATGGCCCAAATCTGTATC----------TGTATTTTTTTCTATGAAAAT-GGAAGAATTGGTGTGAATTGATTCCAGATTGAAGAAAGAATCGACTATTCATTCATCAAACCCTTCACTCCAG-AGTCCGATAGTTCTTTTAAAGAACTGATTAATCGGCCGAGAATAAAGATAGAGTCCCATTCTACATGTCAATACCGGC-AAAAATGAAATTTCTAGTAAGAGGAAAATCCGTCGACTTTAAAAATCGTGAGGGTTCAAGTCCCTCTATCCCCAAAA-----------------------------AAGCTTTATTTGATTCCC---AAAC----GATTTTCCCTATCCGC-TTTTTGGTTAGCGGTTCCAAA-TTCCTTTCTCTTTCTGATTATTTACCAAACGTATTTGGACGTAAATAAC-----CTTATCACAT----GGGATATAGAATCCA---------TAA--GAATTAAGCAGGGAATCCCTATTTGAATGTTGACTGATTGACAATCAATAGCATTACTCAGACTGAAACTTAGAAAGTCA-----TTGAAGAT-CAAGAAATTCCAGGA
>AY695869_Incarvillea_olgae
TCAAATTCAGAGAAACCCCGGAATTAATAAAAATGGGCAATCCTGAGCCAAATCC-TTTTTTCTCAAAAC-----------AAACGAAAAAAAAAAGGATAGGTGCAGAGACTCAATGGAAGCTGTTCTAACAAATGGAGTTGACTGCGTTGGTAGAGGAATCTTTCCATGGAAACTTCAGAAAGGATGAAGGATAAACGTATCAT-----TACTCTATCAAATGATTAATGATGGCCCAAATCTGTATC----------TGTCTTTTTTTCTATGAAAAT-GGAAGAATTGGTGTGAATTGATTCCAGATTGAAGAAAGAATCGACTATTCATTCATCAAACCGTTCACTCCAG-AGTCCGATAGTTCTTTTAAAGAACTGATTAATCGGCCGAGAATAAAGATAGAGTCCCATTCTACATGTCAATACCGGC-AAAAATGAAATTTATAGTAAGAGGAAAATCCGTCGACTTTCAAAATCGTGAGGGTTCAAGTCCCTCTATCCCCAAAA-----------------------------AAGCTTTATTTGATTCCC------------ATTTTCCCTATCCGC-TTTTTGGTTAGCGGTTCCAAA-TTCCTTTATCTTTCTGATTATTTACCAAA----CTTGGGCGTAAATGACTTTCTCTTATCACAT----GGGATATCGAATCCA---------TAA--GAA----GCAGGGAATCCCTATTTGAATGTTGACTGATTGACAATCAATAGCATTACTCATACTGAA-----GAAAGTCA-----TTGAAGAT-CAAGAAATTACAGGA
>AY695878_Incarvillea_compacta
TCAAATTCAGAGAAACCCCGGAATTAATAAAAATGGGCAATCCTGAGCCAAATCC-TTTTTTCTCAAAACAAAGGTTCAGAAAACG-AAAAAAAAAGGATAGGTGCAGAGACTCAATGGAAGCTGTTCTAACAAATGGAGTTGACTGCGTTGGTAGAGGAATCTTTCCATGGAAACTGCAGAAAGGATGAAGGATAAATGGATCATTTGAATACTCTCTCAAATGATTAATGATGGCCCCAATCTGGATC----------TGTA-TTTTTTCTATGAAAAT-GGAAGAATTGGTGTGAATGGATTCCAGATTGAAGAAAGAATCGACTATTCATTCATCAACCCCTTCACTCCAG-AGTCCGATAGTTCTTTGAAAGAACTGATTAATCGGTCGAGAATAAAGATAGAGTCCCATTCTACATGTCAATACCGGCAAAAAATGAAAGTTCTAGTAAGAGGAAAATCCGTCGACTTTCAAAATCGTGAGGGTTCAAGTCCCTCTATCCCCAA----------------------------------CTTGATTTGATTCCC---AAAC----TATTTTCTCTATCCGT-TTTTTGGTTAGCGGTTCCCAA-CTCCTTTATCTTTCTGATTATTTACCAAACGTATTTGGGCGTAAATGACTTTCTCTTATCACACGGGAGGGATAGAGAATCCA---------TAA--GAATGAAGCAGGGAATCCCTATTTGAATGTTGACTGATTGATAATCAATAGCATTCCTCATACTGAAA----GAAAGTCA-----TTGAAGAT-CAAGAAATTACAGGA
>AY695877_Incarvillea_beresowskii
TCAAATTCAGAGAAACCCCGGAATTAATAAAAATGGGCAATCCTGAGCCAAATCC-TTTTTTCTCAAAACAAAGGTTCAGAAAACG--AAAAAAAAGGATAGGTGCAGAGACTCAATGGAAGCTGTTCTAACAAATGGAGTTGACTGCGTTGGTAGAGGAATCTTTCCATGGAAACTGCAGAAAGGATGAAGGATAAATGGATCATTTGAATACTCTCTCAAATGATTAATGATGGCCCCAATCTGGATC----------TGTATTTTTTTCTATGAAAAT-GGAAGAATTGGTGTGAATGGATTCCAGATTGAAGAAAGAATCGACTATTCATTCATCAACCCCTTCACTCCAG-AGTCCGATAGTTCTTTGAAAGAACTGATTAATCGGTCGAGAATAAAGATAGAGTCCCATTCTACATGTCAATACCGGCAAAAAATGAAAGTTCTAGTAAGAGGAAAATCCGTCGACTTTCAAAATCGTGAGGGTTCAAGTCCCTCTATCCCCAA----------------------------------CTTGATTTGATTCCC---AAAC----TATTTTCTCTATCCGT-TTTTTGGTTAGCGGTTTCCAA-CTCCTTTATCTTTCTGATTATTTACCAAACGTATTTGGGCGTAAATGACTTTCTCTTATCACACGGGAGGGATAGAGAATCCA---------TAA--GAATGAAGCAGGGAATCCCTATTTGAATGTTGACTGATTGCTAATCAATAGCATTCCTCATACTGAAA----GAAAGTCA-----TTGAAGAT-CAAGAAATTACAGGA
>NC_066656_48816_49553_Incarvillea_lutea
TCAAATTCAGAGAAACCCCGGAATTAATAAAAATGGGCAATCCTGAGCCAAATCC-TTTTTTCTCAAAACAAAGGTTCAGAAAACG--AAAAAAAAGGATAGGTGCAGAGACTCAATGGAAGCTGTTCTAACAAATGGAGTTGACTGCGTTGGTAGAGGAATCTTTCCATGGAAACTGCAGAAAGGATGAAGGATAAATGGATCATTTGAATACTCTCTCAAATGATTAATGATGGCCCCAATCTGGATC----------TGTATTTTTTTCTATGAAAAT-GGAAGAATTGGTGTGAATGGATTCCAGATTGAAGAAAGAATCGACTATTCATTCATCAACCCCTTCACTCCAG-AGTCCGATAGTTCTTTGAAAGAACTTATTAATCGGTCGAGAATAAAGATAGAGTCCCATTCTACATGTCAATACCGGCAAAAAATGAAAGTTCTAGTAAGAGGAAAATCCGTCGACTTTCAAAATCGTGAGGGTTCAAGTCCCTCTATCCCCAA----------------------------------CTTGATTTGATTCCC---AAAC----TATTTTCTCTATCCGT-TTTTTGGTTAGCGGTTTCCAA-CTCCTTTATCTTTCTGATTATTTACCAAACGTATTTGGGCGTAAATGACTTTCTCTTATCACACGGGAGGGATAGAGAATCCA---------TAA--GAATGAAGCAGGGAATCCCTATTTGAATGTTGACTGATTGCTAATCAATAGCATTCCTCATACTGAAA----GAAAGTCA-----TTGAAGAT-CAAGAAATTACAGGA
>AY695880_Incarvillea_mairei
TCAAATTCAGAGAAACCCCGGAATTAATAAAAATGGGCAATCCTGAGCCAAATCC-TTTTTTCTCAAAACAAAGGTTCAGAAAACG--AAAAAAAAGGATAGGTGCAGAGACTCAATGGAAGCTGTTCTAACAAATGGAGTTGACTGCGTTGGTAGAGGAATCTTTCCATGGAAACTGCAGAAAGGATGAAGGATAAATGGATCATTTGAATACTCTCTCAAATGATTAATGATGGCCCCAATCTGGATC----------TGTATTTTTTTCTATGAAAAT-GGAAGAATTGGTGTGAATGGATTCCAGATTGAAGAAAGAATCGACTATTCATTCATCAACCCCTTCACTCCAG-AGTCCGATAGTTCTTTGAAAGAACTTATTAATCGGTCGAGAATAAAGATAGAGTCCCATTCTACATGTCAATACCGGCAAAAAATGAAAGTTCTAGTAAGAGGAAAATCCGTCGACTTTCAAAATCGTGAGGGTTCAAGTCCCTCTATCCCCAA----------------------------------CTTGATTTGATTCCC---AAAC----TATTTTCTCTATCCGT-TTTTTGGTTAGCGGTTTCCAA-CTCCTTTATCTTTCTGATTATTTACCAAACGTATTTGGGCGTAAATGACTTTCTCTTATCACACGGGAGGGATAGAGAATCCA---------TAA--GAATGAAGCAGGGAATCCCTATTTGAATGTTGACTGATTGCTAATCAATAGCATTCCTCATACTGAAA----GAAAGTCA-----TTGAAGAT-CAAGAAATTACAGGA
>AY695883_Incarvillea_delavayi
TCAAATTCAGAGAAACCCCGGAATTAATAAAAATGGGCAATCCTGAGCCAAATCC-TTTTTTCTCAAAACAAAGGTTCAGAAAACG--AAAAAAAAGGATAGGTGCAGAGACTCAATGGAAGCTGTTCTAACAAATGGAGTTGACTGCGTTGGTAGAGGAATCTTTCCATGGAAACTGCAGAAAGGATGAAGGATAAATGGATCATTTGAATACTCTCTCAAATGATTAATGATGGCCCCAATCTGGATC----------TGTATTTTTTTCTATGAAAAT-GGAAGAATTGGTGTGAATGGATTCCAGATTGAAGAAAGAATCGACTATTCATTCATCAACCCCTTCACTCCAG-AGTCCGATAGTTCTTTGAAAGAACTTATTAATCGGTCGAGAATAAAGATAGAGTCCCATTCTACATGTCAATACCGGCAAAAAATGAAAGTTCTAGTAAGAGGAAAATCCGTCGACTTTCAAAATCGTGAGGGTTCAAGTCCCTCTATCCCCAA----------------------------------CTTGATTTGATTCCC---AAAC----TATTTTCTCTATCCGT-TTTTTGGTTAGCGGTTTCCAA-CTCCTTTATCTTTCTGATTATTTACCAAACGTATTTGGGCGTAAATGACTTTCTCTTATCACACGGGAGGGATAGAGAATCCA---------TAA--GAATGAAGCAGGGAATCCCTATTTGAATGTTGACTGATTGCTAATCAATAGCATTCCTCATACTGAAA----GAAAGTCA-----TTGAAGAT-CAAGAAATTACAGGA
>AY695881_Incarvillea_dissectifoliola
TCAAATTCAGAGAAACCCCGGAATTAATAAAAATGGGCAATCCTGCGCCAAATCC-TTTTTTCTCAAAACAAAGGTTCAGAAAACG--AAAAAAAAGGATAGGTGCAGAGACTCAATGGAAGCTGTTCTAACAAATGGAGTTGACTGCGTTGGTAGAGGAATCTTTCCATGGAAACTGCAGAAAGGATGAAGGATAAATGGATCATTTGAATACTCTCTCAAATGATTAATGATGGCCCCAATCTGGATC----------TGTATTTTTTTCTATGAAAAT-GGAAGAATTGGTGTGAATGGATTCCAGATTGAAGAAAGAATCGACTATTCATTCATCAACCCCTTCACTCCAG-AGTCCGATAGTTCTTTGAAAGAACTTATTAATCGGTCGAGAATAAAGATAGAGTCCCATTCTACATGTCAATACCGGCAAAAAATGAAAGTTCTAGTAAGAGGAAAATCCGTCGACTTTCAAAATCGTGAGGGTTCAAGTCCCTCTATCCCCAA----------------------------------CTTGATTTGATTCCC---AAAC----TATTTTCTCTATCCGT-TTTTTGGTTAGCGGTTTCCAA-CTCCTTTATCTTTCTGATTATTTACCAAACGTATTTGGGCGTAAATGACTTTCTCTTATCACACGGGAGGGATAGAGAATCCA---------TAA--GAATGAAGCAGGGAATCCCTATTTGAATGTTGACTGATTGCTAATCAATAGCATTCCTCATACTGAAA----GAAAGTCA-----TTGAAGAT-CAAGAAATTACAGGA
>AY695884_Incarvillea_younghusbandii
TCAAATTCAGAGAAACCCCGGAATTAATAAAAATGGGCAATCCTGAGCCAAATCC-TTTTTTCTCAAAACAAAGGTTCAGAAAACG--AAAAAAAAGGATAGGTGCAGAGACTCAATGGAAGCTGTTCTAACAAATGGAGTTGACTGCGTTGGTAGAGGAATCTTTCCATGGAAACTGCAGAAAGGATGAAGGATAAATGGATCATTTGAATACTCTCTCAAATGATTAATGATGGCCCCAATCTGGATC----------TGTATTTTTTTCTATGAAAATGGGAAGAATTGGTGTGAATGGATTCCAGATTGAAGAAAGAATCGACTATTCATTCATCAACCCCTTCACTCCAGAAGTCCGATAGTTCTTTGAAAGAACTGATTAATCGGTCGAGAATAAAGATAGAGTCCCATTCTACATGTCAATACCGGCAAAAAATGAAAGTTCTAGTAAGAGGAAAATCCGTCGACTTTCAAAATCGTGAGGGTTCAAGTCCCTCTATCCCCAA----------------------------------CTTGATTTGATTCCC---AAACTATTTATTTTCTCTATCCGT-TTTTTGGTTAGCGGTTCCCAA-CTCCTTTATCTTTCTGATTATTTACCAAACGTATTTGGGCGTAAATGACTTTCTCTTATCACACGGGAGGGATAGAGAATCCA---------TAA--GAATGAAGCAGGGAATCCCTATTTGAATGTTGACTGATTGATAATCAATAGCATTCCTCATACTGAAA----GAAAGTCA-----TTGAAGAT-CAAGAAATTACAGGA
>AY695876_Incarvillea_lutea
TCAAATTCAGAGAAACCCCGGAATTAATAAAAATGGGCAATCCTGAGCCAAATCC-TTTTTTCTCAAAACAAAGGTTCAGAAAACG--AAAAAAAAGGATAGGTGCAGAGACTCAATGGAAGCTGTTCTAACAAATGGAGTTGACTGCGTTGGTAGAGGAATCTTTCCATGGAAACTGCAGAAAGGATGAAGGATAAATGGATCATTTGAATACTCTCTCAAATGATTAATGATGGCCCCAATCTGGATC----------TGTATTTTTTTCTATGAAAAT-GGAAGAATTGGTGTGAATGGATTCCAGATTGAAGAAAGAATCGACTATTCATTCATCAACCCCTTCACTCCAG-AGTCCGATAGTTCTTTGAAAGAACTTATTAATCGGTCGAGAATAAAGATAGAGTCCCATTCTACATGTCAATACCGGCAAAAAATGAAAGTTCTAGTAAGAGGAAAATCCGTCGACTTTCAAAATCGTGAGGGTTCAAGTCCCTCTATCCCTAA----------------------------------CTTGATTTGATTCCC---AAAC----TATTTTCTCTATCCGT-TTTTTGGTTAGCGGTTTCCAA-CTCCTTTATCTTTCTGATTATTTACCAAACCTATTTGGGCGTAAATGACTTTCTCTTATCACACGGGAGGGATAGAGAATCCA---------TAA--GAATGAAGCAGGGAATCCCTATTTGAATGTTGACTGATTGCTAATCAATAGCATTCCTCATACTGAAA----GAAAGTCA-----TTGAAGAT-CAAGAAATTACAGGA
>AY695873_Incarvillea_sinensis
TCAAATTCAGAGAAACCCCGGAATTAATAAAAATGGGCAATCCTGAGCCAAATCC-TTTTTTCTCAAAACAAAGGTTCAGAAAACG-AAAAAAAAAGGATAGGTGCAGAGACTCAATGGAAGCTGTTCTAACAAATGGAGTTGACTGCGTTGGTAGAGGGATCTGTCCGTGGAAACTTCAGAAAGGATGAAGGATAAATGGATCATTTGAATAGTCTATCAAATGATTAATGATGGCCCAAATCTCTATC----------TGTATTTTTTTCTATGAAAAT-GGAAGAATTGGTGCGAATTGATTCCAGATTGAAGAAAGAATCGACTATTCATTCATCAAACCCTTCACTCCAG-AGTCCGATAGTTCTTTTAAAGAACTGATTAATCGGCCGAGAATAAAGATAGAGTCCCATTCTACATGTCAATACCGGCAAAAAATGAAATTTATAGTAAGAGGAAAATCCGTCGACTTGAAAAATCGTGAGGGTTCAAGTCCCTCTATCCCCAAAAATCGTGAGGGTTCAAGTCCCTCTATCCCCAAACTTGATTTGATTCCC---AAAC----GATTTTCCCTATCCGC-T-------------------------------TTTCTGATTATTTACCAAACGTATTGGGGCGTAAATGACTTTCTCTTATCACA---------TATAGAATCCT---------TAA--GAATTAAGCAGGGAATCCCTATTTGAATGTTGACTGATTGACAATCAATAGCATTACTCATACTGAAACTTAGAAAGTCA-----TTGAAGAT-CAAGAAATTACAGGA
>Ubo1_Incarvillea_potaninii_trnLF
TCAAATTCAGAGAAACCCCGGAATTAATAAGAATGGGCAATCCTGAGCCAAATCC-TTTTTTCTCAAAACAAAGGTTCAGAAAACG-AAAAAAAAAGGATAGGTGCAGAGACTCAATGGAAGCTGTTCTAACAAATGGAGTTGACTGCGTTGGTAGAGGAATCTGTCCATGGAAACTTCAGAAAGGATGAAGGATAAATGGATCATTTGAATAGTCTATCAAATGATTAATGATGGCCCAAATCTCTATC----------TGTATTTTTTTCGATGAAAAT-GGAAGAATTGGTCTGAATTGATTCCAGATTGAAGAAAGAATCGACTATTCATTCATCAAACCCTTCACTCCAG-AGTCCGATAGTTCTTTTAAAGAACTGATTAATCGGCCGAGAATAAAGATAGAGTCCCATTCTACATGTCAATACCGGCAAAAAATGAAATTTATAGTAAGAGGAAAATCCGTCGACTTGAAAAATCGTGAGGGTTCAAGTCCCTCTATCCCCAAAA-----------------------------AAGCTTTATTTGATTCCC---AAAC----GATTTTCCCTATCCGC-CTTTTGGTTAGCGGTTCCCAACTTCCTTTATCTTTCTGATTATTTACCAAACGTATTGGGGCGTAAATGACTTTCTCTTATCACAT----GGGATATAGAATGCA---------TAA--GAATTAAGCAGGGAATCGCTATTTGAATGTTGACTGATTGACAATCAATAGCATTATTCATACTGAAACTTAGAAAGTCA-----TTGAAGAT-CAAGAAATTACAGGA
>Ubo4_Incarvillea_potaninii_trnLF
TCAAATTCAGAGAAACCCCGGAATTAATAAGAATGGGCAATCCTGAGCCAAATCC-TTTTTTCTCAAAACAAAGGTTCAGAAAACG-AAAAAAAAAGGATAGGTGCAGAGACTCAATGGAAGCTGTTCTAACAAATGGAGTTGACTGCGTTGGTAGAGGAATCTGTCCATGGAAACTTCAGAAAGGATGAAGGATAAATGGATCATTTGAATAGTCTATCAAATGATTAATGATGGCCCAAATCTCTATC----------TGTATTTTTTTCGATGAAAAT-GGAAGAATTGGTCTGAATTGATTCCAGATTGAAGAAAGAATCGACTATTCATTCATCAAACCCTTCACTCCAG-AGTCCGATAGTTCTTTTAAAGAACTGATTAATCGGCCGAGAATAAAGATAGAGTCCCATTCTACATGTCAATACCGGCAAAAAATGAAATTTATAGTAAGAGGAAAATCCGTCGACTTGAAAAATCGTGAGGGTTCAAGTCCCTCTATCCCCAAAA-----------------------------AAGCTTTATTTGATTCCC---AAAC----GATTTTCCCTAACCGC-CTTTTGGTTAGCGGTTCCCAACTTCCTTTATCTTTCTGATTATTTACCAAACGTATTGGGGCGTAAATGACTTTCTCTTATCACAT----GGGATATAGAATGCA---------TAA--GAATTAAGCAGGGAATCGCTATTTGAATGTTGACTGATTGACAATCAATAGCATTATTCATACTGAAACTTAGAAAGTCA-----TTGAAGAT-CAAGAAATTACAGGA
>Ubo8_Incarvillea_potaninii_trnLF
TCAAATTCAGAGAAACCCCGGAATTAATAAGAATGGGCAATCCTGAGCCAAATCC-TTTTTTCTCAAAACAAAGGTTCAGAAAACG-AAAAAAAAAGGATAGGTGCAGAGACTCAATGGAAGCTGTTCTAACAAATGGAGTTGACTGCGTTGGTAGAGGAATCTGTCCATGGAAACTTCAGAAAGGATGAAGGATAAATGGATCATTTGAATAGTCTATCAAATGATTAATGATGGCCCAAATCTCTATC----------TGTATTTTTTTCGATGAAAAT-GGAAGAATTGGTCTGAATTGATTCCAGATTGAAGAAAGAATCGACTATTCATTCATCAAACCCTTCACTCCAG-AGTCCGATAGTTCTTTTAAAGAACTGATTAATCGGCCGAGAATAAAGATAGAGTCCCATTCTACATGTCAATACCGGCAAAAAATGAAATTTATAGTAAGAGGAAAATCCGTCGACTTGAAAAATCGTGAGGGTTCAAGTCCCTCTATCCCCAAAA-----------------------------AAGCTTTATTTGATTCCC---AAAC----GATTTTCCCTATCCGC-CTTTTGGTTAGCGGTTCCCAACTTCCTTTATCTTTCTGATTATTTACCAAACGTATTGGGGCGTAAATGACTTTCTCTTATCACAT----GGGATATAGAATGCA---------TAA--GAATTAAGCAGGGAATCGCTATTTGAATGTTGACTGATTGACAATCAATAGCATTATTCATACTGAAACTTAGAAAGTCA-----TTGAAGAT-CAAGAAATTACAGGA
>FJ870059_Tecoma_stans
TCAAATTCAGAGAAACCCCGGAATTAATAAAAATGGGCAATCCTGAGCCAAATCC-TTTTTTCTCAAAACAAAGGTTCAGAAAACG-AAAAAAAAAGGATAGGTGCAGAGACTCAATGGAAGCTGTTCTAACAAATGGAGTTGACTGCGTTGGTAGAGGAATCTTTCCATCGAAACTTCAGAAAGGATGAAGGATAAACGTATCTATTGAATACTATATCAAATGATTAATGATGGCCCGAATCTGTATC----------TGTATTTTTTTATATGAAAAT-GGAAGAATTGGTGTGAATTGATTCCACATTGAAGAAAGAATCGAATATTCATTCATCAAATCATTCACTCCAT-AGTCCGATAGTTCTTTTAAAGAACGGATTAATCGGACGAGAATAAAGATAGAGTCCCATTCTACATGTCAATACCGGC-AACAATGAAATTTATAGTAAGAGGAAAATCCGTCGACTTTAAAAATCGTGAGGGTTCAAGTCCCTCTATCCCCAAAA-----------------------------AAGCCTTATTTGACTCCC---AAAA----TATTTAACCTATCCCCTTTTTTCGTTAGCGGTTCCAAA-TTCCTTTATCTTTCTGATTCTTTGCCAAACGTATTTGGGCGTAAATGACTTTCTCTTATCACAT----GTGATATAGAATACACATCCAAATTAA--GAATTAAGGAGGGAATCCCTATTTGAATGTTGACTGATTCACAATCAATAGCATTACTCATACTGAAACTTAGTAAGTCGTTTTTGTGAAGATCCAAGAAATTACAGGA
>EF105097_Tabebuia_impetiginosa
TCAAATTCCGAGAAACCCCGAAATTAAAAAAAATGGGCAATCCTGAGCCAAATCCTTTTTTTGTCAAAACAAAGGTTCAGAAAACG--AAAAAAAAGGATAGGTGCAGAGACTCAATGGAAGATGTTCTAACAAATGGAGTTGGCTGCGTTGGTACAGGAATCTTTCCATCGAAACTTCAGAAAGGATGAAGGATAGACGTATCTATTGAATACTATATCAAATGATTAATGATGGCCCGAATCTGTATCTGTATTTTTTTGTATTTTTTTATATGAAAAATGGAAGAATTAGTGTGAATTGATTCCACATTGAAGAAAGAATCGAATATTCATTCATCAAATCATTCACTCCAT-AGTCCGATAGTTCTTTTAAAGAACTGATTAAGCGGACGAGAATAAAGATAGAGTCCCATTCTACATGTCAATACCGGC-AACAATGAAATTTATAGTAAGAGGGGAATCCGTAGACTCTAAAAATCGTGAGGGTTCAAGTCCCTCTATCCCCAAAA-----------------------------AAAGCCTATTTCACTCCC---AA------TATTTAACCTATTCCCTTTTTTCGTTAGCGGTTCCAAA-TTCCTTTATCTTTCTGATTCTTTGCCAAAC-----TGGGCGTAAATAACTTTCTCTTATCACAT----GTGATATAGAATACA---------CATCCAAATTAAGCAGGGAATCCCTATTTGAATATTGAATGATTCACAATCAATAGCATTACTCATACTGAAACTTAGAAAGTCGTCTTTTTGAAGATCCAAGAAATTACAGGA
>MT679658_Handroanthus_chrysanthus
TCAAATTCAGAGAAACCCCGGAATTAAGAAAAATGGGCAATCCTGAGCCAAATCCTTTTTTTCTCAAAACAAAGGTTCAGAAAACG--AAAAAAAAGGATAGGTGCAGAGACTCAATGGAAGCTGTTCTAACAAATGGAGTTGGCTGCGTTGGTAGAGGAATCTTTCCATCGAAACTTCAGAAAGGATGAAGGATAAACGTATCTATTGAATACTATATCAAATGATTAATGATGGCCCGAATCTGTATCTGTATTTTTTTGTATTTTTTTATATGAAAAATGGAAGAATTAGTGTGAATTGATTCCACATTGAAGAAAGAATCGAATATTCATTCATCAAATCATTCACTCCAT-AGTCCGATAGTTCTTTTAAAGAACTGATTAAGCGGACGAGAATAAAGATAG-GTCCCATTCTACATGTCAATACCGGC-AACAATGAAATTTATAGTAAGAGGAAAATCCGTCGACTTTAAAAATCGTGAGGGTTCAGGTCCCTCTATCCCCAAAA-----------------------------AAGCCTA-TTTGACTCCC---AA------TATTGAACCTATCCCCTTTTTTCGTTAGCGGTTCCAAA-TTCCTTTATCTTTCTGATTCTTTGCCAAAC-----TGGGCGTAAATAACTTTCTCTTATCACAT----GTGATATAGAATACA---------CATCCAAATTAAGCAGGGAATCCCTATTTGAATATTGAATGATTCACAATCAATACCATTACTCATACTGAAACTTAGAAAGTCGTCTTTTTGAAGATCCAAGAAATTACAGGA
>EF105102_Tabebuia_rosea
TCAGATTCAGAGAAACCCCGGAATTAAGAAAAATGGGCAATCCTGAGCCAAATCC-TTTTTTCTCAAAACAAAGGTTCAGAAAACGAAAAAAAAAAGGATAGGTGCAGAGACTCAATGGAAGCTGTTCTAACAAATGGAGTTGGCTGCGTTGGTAGAGGAATCTTTCCATCGAAACTTCAGAAAGGATGAAGGATAAACGTATCTATTGAATACTATATCAAATGATTAATGATAGCCCGAATCTGTATCTGTATTTTTTTGTATTTTTTTATATGAAAAATGGAAGAATTAATGTGAATTGATTCCACATTGAAGAAAGAATCGAATATTCATTCATCAAATCATTCACTCCAT-AGTCCGATAGTTCTTTTAAAGAACTGATTAAGCGGACGAGAATAAAGATAGAGTCCCATTCTACATGTCAATACCGGC-AACAATGAAATTTATAGTAAGAGG-AAATCCGTCGACTTTAAAAATCGTGAGGGTTCAAGTCCCTCTATCCCCAAAAA----------------------------AAAACCTATTTGACTCCCAAAAAAA----TATTTAACCTATCCCCTTTTTTCGTTAGCGGTTCCAAA-TTCCTTTATCTTTCTGATTCTTTGCCAAAC-----TGGGCGTAAATGACTTTCTCTTATCACAT----GTGATATAGAATACA---------CATCCCAATTAAGCAGGGAATCCCTATTTGAATGTTGAATGATTCACAATCAATAGCATTACTCATACTGAAACTTAGAAAGTCGTCTTTTTGAAGATCCAAGAAATTACAGGA
>FJ870054_Podranea_ricasoliana
TCAAATTCAGAGAAACCCCGGAATTAATAAAAATGGGCAATCCTGAGCCAAATCC-TTTTTTCTCAAAACAAAGGTTCAGAAAACG-AAAAAAAAAGGATAGGTGCAGAGACTCAATGGAAGCTGTTCTAACAAATGGAGTTGGCTGCGTTGGTAGAGGAATCTTTCCATCGAAACTTCAGAAAGGATGAAGGATAAACGTATCTATTGAATACTATATCAAATGATTAATGATGGCCCGAATCTGTATC----------TGTATTTTTTTATATGAAAAATGGAAGAATTAGTGTGAATTGATTCCACATTGAAGAAAGAATCGAATATTCATTCATCAAATCATTCACTCCAT-AGTCCGATAGTTCTTTTAAAGAACTGATTAAGCGGACGAGAATAAAGATAGAGTCCCATTCTACATGTCAATACCGGC-AACAATGAAATTTATAGTAAGAGGAAAATCCGTCGACTTTAAAAATCGTGAGGGTTCAAGTCCCTCTATCCCCAAAA-----------------------------AAGCCTAG-TTGACTCCCAAAAAAA----TATTTTACCTATCCCC-TTTTTCGTTAGCGGTTCCAAA-TTCCTTTATCTTTCTGATTCTTTGCCAAACGTATTTGGGCGTAAATGACTTTCTCTTATCACAT----GTGATATAGAATACA---------CATCCAAATTAAGCAGGGAATCCCTATTTGAATGTTGAATGATTCACAATCAATAGCATTACTCATACTGAAACTTCGAAAGTCGTCTTTTTGAAGATCCAAGAAATTACAGGA
